# Supplementary material for: Farm Animal Welfare Science in China—A Bibliometric Review of Chinese Literature
Source: Animals (Basel). 2020 Mar 24;10(3):540. doi: 10.3390/ani10030540 (PMC7142485; doi:10.3390/ani10030540)
Supplement: Supplementary file 1 [file animals-10-00540-s001.zip]

Archive with 1 entries (1 files):
- animals-736096-SI.xlsx
