# Supplementary material for: Farm Animal Welfare Science in China—A Bibliometric Review of Chinese Literature
Source: Animals (Basel). 2020 Mar 24;10(3):540. doi: 10.3390/ani10030540 (PMC7142485; doi:10.3390/ani10030540)
Supplement: Supplementary file 1 [file animals-10-00540-s001.zip › animals-736096-SI.xlsx]

## Sheet: Literature Catalogue
Table S1: Catalogue of Chinese scientific literature including farm animal welfare1.
Number	Species	Corresponding author	Original Title	Title in English (approximate translation only)	Year	Journal reference	Link (n = 65 were not available during final compilation of catalogue)
1	Chicken	周艳萍	浅析蛋鸡的福利与生产	Analysis of the welfare and production of laying hens	2008	Poultry Science. 10, 15-16	http://www.cqvip.com/qk/97923a/200810/28359969.html
2	Chicken	郭蕾	动物福利及其在蛋鸡笼养中的应用	Animal welfare and its application in laying hens	2008	China Animal Husbandry & Veterinary Medicine. 4, 129-131	http://www.cqvip.com/qk/94317a/200804/27077005.html
3	Chicken	李政萍	肉仔鸡饮水量——鸡的一个福利指标	Broiler water intake - a welfare indicator for chickens	2008	Pigs and Poultry. 3, 25-29	http://www.cqvip.com/qk/93119x/200803/27873095.html
4	Chicken	乔娜	鸡的营养和免疫系统	Chicken nutrition and the immune system	2008	China Poultry. 20, 25-29	http://www.cqvip.com/qk/94027x/200820/28649848.html
5	Chicken	姜旭明	不同福利条件对肉鸡生产性能和肉质性状的影响	Effect of different welfare conditions on broiler performance and meat quality	2008	Huazhong Agricultural University	http://cdmd.cnki.com.cn/Article/CDMD-10504-2008202536.htm
6	Chicken	郭盈盈	热应激对不同饲养模式蛋鸡福利状况的影响	Effects of heat stress on the welfare and feeding patterns of laying hens	2008	Proceedings of the Tenth Symposium of the Animal Nutrition Branch of the Chinese Society of Animal Husbandry and Veterinary Medicine	http://cpfd.cnki.com.cn/Article/CPFDTOTAL-SEKM200810002453.htm
7	Chicken	耿爱莲	加大北京地区优质鸡生产提倡福利型健康养殖模式	Increasing the production of high-quality chickens in Beijing and promoting a welfare-based healthy breeding model	2008	2008 Beijing-Tianjin-Hebei Animal Husbandry and Veterinary Science and Technology Innovation Exchange Conference and Forum on New Ideas, New Ideas, and New Methods. 205-209	https://www.airitilibrary.com/Publication/alDetailedMesh?docid=7146534
8	Chicken	刘记强 康相涛	改善蛋鸡福利的措施	Measures to improve the welfare of laying hens	2008	China Poultry. 24, 61-62	http://www.cqvip.com/qk/94027x/200824/29093929.html
9	Chicken	李志忠 滕光辉	基于改进MFCC的家禽发声特征提取方法	Method for extracting poultry vocal characteristics based on improved MFCC	2008	Transactions of the Chinese Society of Agricultural Engineering. 11, 202-205	http://www.cqvip.com/qk/90712x/200811/28890292.html
10	Chicken	Roland Bonney	寻求生产性能和动物福利性状平衡的鸡种	Seeking a balance between production performance and animal welfare for chickens	2008	China Poultry. 8	http://www.cnki.com.cn/Article/CJFDTotal-ZGJQ200808008.htm
11	Chicken	张洋	不同染色、公母鸡混养及早期经验对鸡产蛋期啄羽行为影响的研究	The effect of colour dyeing, male-hen polyculture and early experience on chicken pecking behaviour during the laying period	2008	Northeast Agricultural University	http://cdmd.cnki.com.cn/Article/CDMD-10224-2008145185.htm
12	Chicken	李保明	规模化养鸡环境控制技术的主要成就与发展趋势	The main achievements and development trends of large-scale chicken environmental control technology	2008	China Poultry. 17, 1-5	http://www.cqvip.com/qk/94027x/200817/28300050.html
13	Chicken	蔡元丽 孙京新	蛋鸡笼养的福利问题	Welfare issues for laying hens in cages	2008	China Poultry. 8, 17-20	http://www.cqvip.com/qk/94027x/200808/27129264.html
14	Chicken	颜培实	家禽健康最终靠什么?——浅析蛋鸡饲养方式的转换	What does poultry health ultimately depend on?—Analysis of the transformation of laying hens	2008	China Animal Health. 4, 22-24	http://www.cqvip.com/qk/81524x/200804/26985579.html
15	Chicken	叶静	美国与欧盟关于鸡福利标准的比较	A comparison of US and EU chicken welfare standards	2009	Chinese Birds. 7	http://www.cnki.com.cn/Article/CJFDTotal-ZGJQ200907011.htm
16	Chicken	郭小鸿	宁都黄鸡山地散养的基本福利要求	Basic welfare requirements for Ningdu yellow chickens	2009	Jiangxi Journal of Animal Husbandry & Veterinary Medicine. 3, 30-30	http://www.cqvip.com/qk/97228x/200903/30737967.html
17	Chicken	丛国顺	家禽羽毛脱落的原因及防治措施	Causes and prevention measures for poultry feather loss	2009	Technical Advisor for Animal Husbandry. 4, 25-25	http://www.cqvip.com/qk/93352a/200904/29962029.html
18	Chicken	李新	鸡的福利屠宰工艺	Chicken welfare slaughtering processes	2009	China Poultry. 12, 29-35	http://www.cqvip.com/qk/94027x/200912/30872556.html
19	Chicken	卢冠男	生态放养鸡常见疾病及其预防	Common diseases in ecological free range chickens and their prevention	2009	Gansu Agricultural Science and Technology. 6, 65-67	http://www.cqvip.com/qk/95961x/200906/30691625.html
20	Chicken	白水莉	饲养密度和环境富集材料对肉鸡福利状况、生产性能和肉品质的影响	Effect of feeding density and environmentally enriched materials on the welfare status, performance and meat quality of broilers	2009	Yangzhou University	http://cdmd.cnki.com.cn/Article/CDMD-11117-2009192579.htm
21	Chicken	刘勇	有机养殖对绿壳蛋鸡生产性能和鸡蛋品质的影响	Effect of organic farming on production performance and egg quality of green-shell laying hens	2009	Nanjing Agricultural University	http://cdmd.cnki.com.cn/Article/CDMD-10307-2010173304.htm
22	Chicken	姜永彬	冷水栖架对肉仔鸡福利状态和生产性能的影响	Effects of cold water habitats on the welfare status and performance of broilers	2009	Progress in Chinese Poultry Science Research-Proceedings of the 14th National Poultry Scientific Symposium	http://cpfd.cnki.com.cn/Article/CPFDTOTAL-ZGXJ200907002130.htm
23	Chicken	姜旭明 张宏福	环境富集材料对肉鸡福利指标的影响	Effects of environmental enrichment materials on welfare indicators of broilers	2009	Journal of Domestic Animal Ecology. 2, 72-77	http://www.cqvip.com/qk/97767a/200902/30479712.html
24	Chicken	李林	饲养方式对蛋鸡行为、血液指标及发育的影响	Effects of feeding methods on behaviors, blood indicators and development of laying hens	2009	Northeast Agricultural University	http://cdmd.cnki.com.cn/Article/CDMD-10224-2009219351.htm
25	Chicken	何忠武	强制换羽的历史、变化历程和今后的发展方向	History, changes and future directions of forced moulting	2009	Pigs and Poultry. 1, 31-34	http://www.cqvip.com/qk/93119x/200901/29244843.html
26	Chicken	连新明	交通设施对动物行为的影响	Impact of transportation facilities on animal behavior	2009	Proceedings of the 2009 Annual Conference of the Chinese Society of Animal Husbandry and Veterinary Medicine (Volume One)	http://cpfd.cnki.com.cn/Article/CPFDTOTAL-ZGXJ200910001033.htm
27	Chicken	刘记强	发展放牧养鸡改善蛋鸡福利	Improving the welfare of laying hens through pasture development	2009	Henan Journal of Animal Husbandry and Veterinary Medicine. 4, 3-5	http://www.cqvip.com/qk/80581a/200904/29971856.html
28	Chicken	耿爱莲 李保明	集约化养殖生产系统下肉种鸡健康与福利状况的调查研究	Investigation on the health and welfare of broiler breeders under intensive agricultural production systems	2009	China Poultry. 9, 10-15	http://www.cqvip.com/qk/94027x/200909/30415268.html
29	Chicken	刘华巧	蛋鸡栖架式舍饲散养系统研究进展	Research progress on free-range house feeding systems for laying hens	2009	Proceedings of the 2009 Annual Conference of the Chinese Agricultural Engineering Society	http://cpfd.cnki.com.cn/Article/CPFDTOTAL-ZGNG200908001105.htm
30	Chicken	方瑞	持续外界高温对肉鸡生长、福利状况、肉品质的影响及其调控措施研究	Study on the effects of sustained external high temperature on the growth, welfare status and meat quality of broilers and control measures	2009	Inner Mongolia Agricultural University	http://cdmd.cnki.com.cn/Article/CDMD-10129-2009131543.htm
31	Chicken	顾敏清	鸡舍环境——良好管理的开端	The chicken house environment - the beginning of good management	2009	Poultry Science. 10, 25-26	http://www.cqvip.com/qk/97923a/200910/32004769.html
32	Chicken	方瑞 卢庆萍	肉鸡生产中的福利问题	Welfare issues in broiler production	2009	Journal of Domestic Animal Ecology. 3, 101-104	http://www.cqvip.com/qk/97767a/200903/30606806.html
33	Chicken	李凯年逯德山编	为什么要关心农场动物的动物福利?——从肉鸡看保障动物福利可以实现人与动物"共赢"	Why care about animal welfare for farm animals? — From the perspective of broiler chickens, protecting animal welfare can achieve "win-wins" for humans and animals	2009	China Animal Health. 8, 78-82	http://www.cqvip.com/qk/81524x/200908/31263985.html
34	Chicken	惠永华	蛋鸡"林下牧养"受青睐	"Under the forest" laying hen husbandry	2010	China Animal Husbandry Bulletin. 20, 53-53	http://www.cqvip.com/qk/91064a/201020/35659421.html
35	Chicken	谢俊玲	福利养鸡新技术的应用要点	Application notes of new chicken welfare technology	2010	Henan Journal of Animal Husbandry and Veterinary Medicine. 8, 40-40	http://www.cqvip.com/qk/80581a/201008/34864521.html
36	Chicken	王红宁	中美蛋鸡生物安全与疾病防控的比较与思考	Comparison of Chinese and American biosecurity and disease prevention strategies for laying hens	2010	China Poultry. 12, 1-4	http://www.cqvip.com/qk/94027x/201012/34548595.html
37	Chicken	刘龙彬	发酵床养鸡鸡舍的建造	Construction of fermentation beds in chicken house	2010	Poultry Science. 3, 20-21	http://www.cqvip.com/qk/97923a/201003/33212301.html
38	Chicken	陈冬华 包军	富集型鸡笼的发展和应用	Development and application of enriched chicken cages	2010	China Animal Husbandry ＆ Veterinary Medicine. 11, 209-212	http://www.cqvip.com/qk/94317a/201011/35872725.html
39	Chicken	任鑫玉	一起三黄雏鸡暴发弯曲杆菌性肝炎的诊治	Diagnosis and treatment of Campylobacter hepatitis outbreak in a batch of three yellow chicks	2010	Technical Advisor for Animal Husbandry. 3, 121-121	http://www.cqvip.com/qk/93352a/201003/33085481.html
40	Chicken	张昌莲	种养结合的家禽生态养殖模式	Ecological breeding models for combining breeding and rearing of poultry	2010	New Agriculture. 12,4-5	http://www.cqvip.com/qk/94693x/201012/36274778.html
41	Chicken	郭盈盈	笼养方式和应激对蛋鸡生产性能和福利状态的影响	Effect of cage methods and stress on production performance and welfare status of laying hens	2010	Shandong Agricultural University	http://cdmd.cnki.com.cn/Article/CDMD-10434-1011019308.htm
42	Chicken	Dewulf, J	舍饲方式对蛋鸡沙门菌感染的影响	Effect of housing on Salmonella infection in laying hens	2010	China Poultry. 1, 38-40	http://www.cqvip.com/qk/94027x/201001/32755551.html
43	Chicken	张红双	不同养殖环境生物应激因素对肉鸡免疫功能的影响	Effects of biological stress factors in different breeding environments on immune function of broilers	2010	Shandong Agricultural University	http://cdmd.cnki.com.cn/Article/CDMD-10434-1011019452.htm
44	Chicken	秦梅	养殖环境生物应激因素对肉鸡福利状况和生产性能的影响	Environmental impact of biological stress factors on broiler welfare and production performance	2010	Shandong Agricultural University	http://cdmd.cnki.com.cn/Article/CDMD-10434-1011019414.htm
45	Chicken	顾敏清编	现代肉用种公鸡的健康管理	Health management of modern meat breeds	2010	Poultry Science. 8, 17-21	http://www.cqvip.com/qk/97923a/201008/35011189.html
46	Chicken	柴同杰	蛋鸡生产中的健康饲养与动物福利	Healthy feeding and animal welfare in laying hen production	2010	China Poultry. 22, 41-44	http://www.cqvip.com/qk/94027x/201022/36167937.html
47	Chicken	王如意 李伟	鸡舍小气候与福利关系	Hen house microclimate and the relationship with welfare	2010	China Poultry. 5, 54-55	http://www.cqvip.com/qk/94027x/201005/33185392.html
48	Chicken	姜永彬	福利饲养技术对肉仔鸡生产性能和福利状态的影响	Influence of welfare husbandry techniques on broiler performance and welfare	2010	Shandong Agricultural University	http://cdmd.cnki.com.cn/Article/CDMD-10434-1011019278.htm
49	Chicken	耿爱莲	家禽养殖模式的创新研究与发展趋势	Innovative research and development trends of poultry breeding model	2010	China Poultry. 2, 8-11	http://www.cqvip.com/qk/94027x/201002/32829330.html
50	Chicken	张太翔	我国肉鸡养殖企业动物福利现状调查及对策分析	Investigation on animal welfare issues in broiler farming enterprises and countermeasures	2010	China Journal Of Animal Quarantine. 8, 10-12	http://www.cqvip.com/qk/91225a/201008/34846786.html
51	Chicken	潘金彪	低能日粮是换羽期的有效替代日粮	Low energy diets are effective alternative to fasting during the moulting period	2010	Foreign Animal Science (Pig and Poultry)	http://www.cnki.com.cn/Article/CJFDTotal-GWXM201005023.htm
52	Chicken	张颖	有机肉鸡的生产	Organic broiler production	2010	China Poultry. 2	http://www.cnki.com.cn/Article/CJFDTotal-ZGJQ201002012.htm
53	Chicken	李凯年	笼养蛋鸡骨质疏松症与动物福利	Osteoporosis and animal welfare in caged laying hens	2010	Stockbreeding Market. 3, 21-23	http://www.cqvip.com/qk/86570x/201003/33338099.html
54	Chicken	承恒维 (吕玲 )	改善动物福利的家禽育种展望	Prospects for poultry breeding to improve animal welfare	2010	China Poultry. 16, 1-4	http://www.cqvip.com/qk/94027x/201016/35319438.html
55	Chicken	陈长喜 张宏福	畜禽健康养殖预警体系研究与应用	Research and application of early warning systems for livestock and poultry health	2010	Transactions of the Chinese Society of Agricultural Engineering. 11, 225-220	http://www.cqvip.com/qk/90712x/201011/36301510.html
56	Chicken	郭盈盈	不同笼养方式对蛋鸡生产性能及福利状态影响的研究	Study on the effect of different cages on the performance and welfare status of layers	2010	Proceedings of the 2010 National Symposium on Animal Environment and Ecology	https://www.airitilibrary.com/Publication/alDetailedMesh?docid=7362529
57	Chicken	常杰	荷兰鸡的幸福——荷兰福利化鸡健康养殖模式考察报告	The happiness of Dutch chickens--An investigation on healthy breeding models of Dutch welfare chickens	2010	Henan Journal of Animal Husbandry and Veterinary Medicine. 11, 26-27	http://www.cqvip.com/QK/88782X/201011/36150978.html
58	Chicken	柴同杰	养殖环境与多病因呼吸道病的关系-不同养殖环境对鸡免疫功能和生产性能的影响	The relationship between farming and the environment more than the cause of respiratory disease - the effects of different breeding environment for chickens immune function and performance	2010		Not available
59	Chicken	Avendano, S.	采用遗传学和生理学方法研究家禽福利育种	Using genetics and physiology to study poultry welfare breeding	2010	China Poultry. 5	http://www.cnki.com.cn/Article/CJFDTotal-ZGJQ201005011.htm
60	Chicken	朱云芬	肉种鸡面临的福利问题	Welfare problems faced by broiler breeders	2010	China Poultry. 4, 40-41	http://www.cqvip.com/qk/94027x/201004/33034168.html
61	Chicken	汤建平 蔡辉益	肉鸡饲养密度研究进展	Advances in research on broiler stocking density	2011	China Poultry. 20, 40-43	http://www.cqvip.com/qk/94027x/201120/39721423.html
62	Chicken	李明哲	动物福利与肉鸡食品安全生产研究	Animal welfare and food safety Broiler Production Research	2011		Not available
63	Chicken	李伟星	垫纸在网上平养肉鸡育雏前期的应用	Application of paper padding in the early stages of broiler brooding	2011	China Poultry. 22, 52-53	http://www.cqvip.com/qk/94027x/201122/40076720.html
64	Chicken	Cronje, PB	日粮脂肪酸缓解家禽热应激潜力的重新评估	Assessment of dietary fatty acids to alleviate heat stress in poultry	2011	China Poultry. 11, 40-42	http://www.cqvip.com/qk/94027x/201111/38187120.html
65	Chicken	李政萍	肉鸡日粮需要平衡的维生素补充剂	Broiler diets need to balance vitamin supplements	2011	Pigs and Poultry. 1, 43-45	http://www.cqvip.com/qk/93119x/201101/36732120.html
66	Chicken	李燕	肉鸡腿病发生的原因及其防制措施	Causes of broiler leg disease and prevention measures	2011	China Poultry. 1, 47-49	http://www.cqvip.com/qk/94027x/201101/36425941.html
67	Chicken	张敬	生态散养蛋鸡发病的特点及防控重点	Characteristics, and prevention and control of ecological free-range laying hens	2011	Technical Advisor for Animal Husbandry. 7, 187-188	http://www.cqvip.com/qk/93352a/201107/38281559.html
68	Chicken	朱燕丽	高温环境不同饲养模式蛋鸡生产性能的比较研究	Comparison of Different modes laying hens fed a high temperature environment	2011		Not available
69	Chicken	朱明芬	络合锌减少脚垫皮炎	Complex zinc reduces dermatitis of the feet	2011	Pigs and Poultry. 4, 28-29	http://www.cqvip.com/qk/93119x/201104/38727087.html
70	Chicken	赵景鹏 林海	我国白羽肉鸡饲养现状与展望	Current status and prospects of white feather broiler breeding in China	2011	China Poultry. 21, 8-11	http://www.cqvip.com/qk/94027x/201121/39835555.html
71	Chicken	郭冬生	添加蜂胶饲喂仔鸡的应用效果实验	Effect of adding propolis to chick feed	2011	China Bee Industry	http://www.cnki.com.cn/Article/CJFDTotal-ZGYF2011Z3016.htm
72	Chicken	赵芙蓉	富集型笼具对肉仔鸡行为与福利的影响	Effect of enriched cages on the behavior and welfare of broilers	2011	China Poultry. 12, 11-14	http://www.cqvip.com/qk/94027x/201112/38331555.html
73	Chicken	赵子光	饲养方式对肉鸡福利状况的影响	Effect of feeding methods on the welfare status of broilers	2011	Northeast Agricultural University	http://cdmd.cnki.com.cn/Article/CDMD-10224-1011226539.htm
74	Chicken	汤建平	饲养密度和日粮能量水平对肉鸡生长性能与肉品质的影响	Effect of stocking density and dietary energy levels on growth performance meat quality	2011		Not available
75	Chicken	杨静	不同隔离时间的急性应激对鸡血液生化指标和下丘脑CRH、AVT mRNA表达的影响	Effects of acute stress at different isolation times on blood biochemical indices and CRH and AVT mRNA expression in the hypothalamus	2011	Guangdong Feed. 5, 34-37	http://www.cqvip.com/qk/98431x/201105/37942571.html
76	Chicken	Borges, S.A.	电解质平衡对热应激状态下鸡生产性能的改善	Electrolyte balance improves the performance of chickens under heat stress	2011	China Poultry. 11, 37-39	http://www.cqvip.com/qk/94027x/201111/38187119.html
77	Chicken	Cahaner, A	降低肉鸡热应激敏感性的遗传策略	Genetic strategies for reducing heat stress sensitivity in broilers	2011	China National Poultry. 11	http://www.cnki.com.cn/Article/CJFDTotal-ZGJQ201111011.htm
78	Chicken	陈合强	如何对肉种鸡群进行现场观察	How to conduct on-site observations of broiler breeder flocks	2011	Poultry Husbandry and Disease Control. 11, 11-13	http://www.cqvip.com/qk/92765x/201111/39983921.html
79	Chicken	陈合强	肉种鸡空舍期管理要点	Management of empty broiler breeding houses	2011	Poultry Science. 10, 20-24	http://www.cqvip.com/qk/97923a/201110/39643255.html
80	Chicken	胥蕾	致晕方法影响肉仔鸡肉品质的机理及脂质过氧化调控	Mechanism of stunning method affects meat quality and regulation of lipid peroxidation in broilers	2011	Chinese Academy of Agricultural Sciences	http://cdmd.cnki.com.cn/Article/CDMD-82101-1011159171.htm
81	Chicken	杨帆	利用无线装置监测鸡的福利	Monitoring chicken welfare with wireless devices	2011	Pigs and Poultry. 1, 23-24	http://www.cqvip.com/qk/93119x/201101/36732101.html
82	Chicken	韩鹏飞	浅议生态放养鸡的优势及其发展前景	On the advantages and development prospects of ecological chickens	2011	Meat Industry. 3, 51-53	http://www.cqvip.com/qk/96511x/201103/36971943.html
83	Chicken	G. H. Qi	Plasma variables, meat quality, and glycolytic potential in broilers stunned with different carbon dioxide concentrations	Plasma variables, meat quality, and glycolytic potential in broilers stunned with different carbon dioxide concentrations	2011	Poultry Science. 90(8), 1831-1836	https://doi.org/10.3382/ps.2010-01330
84	Chicken	李晓晓	笼养黄羽肉鸡对刺激物颜色和形状的选择初探	Preliminary study on the selection of stimulant color and shape in caged yellow feather broilers	2011	Animal Husbandry ＆ Veterinary Medicine. 12, 7-10	http://www.cqvip.com/qk/95129x/201112/40380403.html
85	Chicken	于师宇	蛋鸡啄羽的防制	Prevention of feather pecking in laying hens	2011	Pigs and Poultry. 6, 16-18	http://www.cqvip.com/qk/93119x/201106/39969713.html
86	Chicken	廖冰	蛋鸡健康养殖之福利的研究进展	Research progress on the welfare and healthy breeding of laying hens	2011	Poultry Science. 2, 3-9	http://www.cqvip.com/qk/97923a/201102/36759222.html
87	Chicken	Hai Lin	Stocking density affects the growth performance of broilers in a sex-dependent fashion	Stocking density affects the growth performance of broilers in a sex-dependent fashion	2011	Poultry Science. 90(7), 1406-1415	https://doi.org/10.3382/ps.2010-01230
88	Chicken	何柳青	蛋鸡传统笼养中的福利问题	Welfare issues of laying hens in conventional cages	2011	Poultry Husbandry and Disease Control. 12, 16-18	http://www.cqvip.com/qk/92765x/201112/40387724.html
89	Chicken	张岩 徐幸莲	肉鸡宰前管理研究进展	Advances in the pre-slaughter management of chickens	2012	Chinese Birds. 13	http://www.cnki.com.cn/Article/CJFDTotal-ZGJQ201213017.htm
90	Chicken	王学静	肉鸡饲养环境与动物福利	Broiler breeding environment and animal welfare	2012	China Animal Health. 1, 52-54	http://www.cqvip.com/qk/81524x/201201/40711065.html
91	Chicken	王志峰	鸡啄癖发生的原因及防制措施	Causes of chicken pecking and prevention measures	2012	Henan Journal of Animal Husbandry and Veterinary Medicine. 3, 28-29	http://www.cqvip.com/qk/80581a/201203/41137593.html
92	Chicken	周学雷	断喙在养鸡中的运用及福利问题	Chicken beak in the use and welfare issues	2012	Chinese Livestock Breeding. 2, 124-125	http://www.cqvip.com/qk/88455x/201202/41151074.html
93	Chicken	陈合强	鸡舍环境的控制	Control of the hen house environment	2012	Journal of the Third (2012) China Yellow Feather Broiler Industry Development Conference	http://cpfd.cnki.com.cn/Article/CPFDTOTAL-ZXMY201209002058.htm
94	Chicken	Hai Lin	Cool perch availability improves the performance and welfare status of broiler chickens in hot weather	Cool perch availability improves the performance and welfare status of broiler chickens in hot weather	2012	Poultry Science. 91(8), 1775-1784	https://doi.org/10.3382/ps.2011-02058
95	Chicken	申丽 施正香	我国现代养鸡设备生产应用现状与发展趋势	Current status and development trends of production and application of modern chicken equipment in China	2012	China Poultry. 8	http://www.cnki.com.cn/Article/CJFDTotal-ZGJQ201208004.htm
96	Chicken	黄小燕	鸡用疫苗及其接种方法的发展	Development of chicken vaccines and vaccination methods	2012	Pigs and Poultry. 8, 45-48	http://www.cqvip.com/qk/93119x/201208/42992768.html
97	Chicken	王晓亮	蛋鸡饲养方式的发展趋势和研发挑战	Development trends and R & D challenges of laying hens	2012	Pigs and Poultry. 11, 7-9	http://www.cqvip.com/qk/93119x/201211/45396838.html
98	Chicken	心田编	基于动物福利和市场需求的新型多元化家禽生产系统	Diversification of production systems based on the new animal welfare and poultry market demand	2012		Not available
99	Chicken	Gui-rong Sun	Effect of beak trimming stress on the apoptosis and its related protein expression of chicken spleen	Effect of beak trimming stress on the apoptosis and its related protein expression of chicken spleen	2012	Journal of Integrative Agriculture. 11(4), 639-645	https://doi.org/10.1016/S2095-3119(12)60051-3
100	Chicken	张子威	冷应激对鸡肝脏脂肪代谢与炎性因子的影响	Effect of cold stress on liver fat metabolism and inflammatory factors in chickens	2012	Northeast Agricultural University	http://cdmd.cnki.com.cn/Article/CDMD-10224-1012515682.htm
101	Chicken	徐彬 李绍钰	饲养密度对肉鸡生产和福利状况影响的研究进展	Effect of stocking density on broiler welfare and progress	2012		Not available
102	Chicken	王松	慢性皮质酮处理对不同TI表型肉鸡生长及福利状况的影响及其分子机理	Effects of corticosterone on growth, physiological and biochemical indexes and welfare status of broilers with different TI phenotypes	2012	Animal Husbandry & Veterinary Medicine. S1, 137-138	http://www.cqvip.com/qk/95129x/20120s1/88778983504849508349485553.html
103	Chicken	Haibing Tong	Effects of stocking density on growth performance, carcass yield, and immune status of a local chicken breed	Effects of stocking density on growth performance, carcass yield, and immune status of a local chicken breed	2012	Poultry Science. 91(3), 667-673	https://doi.org/10.3382/ps.2011-01597
104	Chicken	汤建平	饲养密度与饲养方式及饲粮能量对肉鸡生长的影响	Effects of stocking density, feeding method and dietary energy on the growth of broilers	2012	Chinese Academy of Agricultural Sciences	http://cdmd.cnki.com.cn/Article/CDMD-82101-1012415791.htm
105	Chicken	张静	宰前应激事件对家禽生产性能和福利水平的影响	Effects of stressful events on poultry production performance and welfare levels	2012	Northeast Agricultural University	http://cdmd.cnki.com.cn/Article/CDMD-10224-1012515424.htm
106	Chicken	陈合强	肉种鸡舍的通风管理要点	Essentials of ventilation management in broiler houses	2012	Poultry Science. 2, 9-14	http://www.cqvip.com/QK/97923A/201202/41124495.html
107	Chicken	Bao, J	General behaviors and perching behaviors of laying hens in cages with different colored perches	General behaviors and perching behaviors of laying hens in cages with different colored perches	2012	Asian-Australasian Journal of Animal Sciences, 25(5), 717-724	https://dx.doi.org/10.5713%2Fajas.2011.11366
108	Chicken	张海滨 赵宏坤	脂质体包被鸡IL-18可增强新城疫活疫苗的免疫效果	Liposomes coated with chicken IL-18 can enhance the immune effect of the live Newcastle Disease vaccine	2012	Acta Veterinaria et Zootechnica Sinica. 8, 1287-1291	http://www.cqvip.com/qk/91152x/201208/42903075.html
109	Chicken	陈合强	肉用种鸡的舍内管理	Management of broiler breeding houses	2012	Henan Journal of Animal Husbandry and Veterinary Medicine. 1, 13-15	http://www.cqvip.com/qk/80581a/201201/40826284.html
110	Chicken	劳凤丹 滕光辉	机器视觉识别单只蛋鸡行为的方法	Methods for machine vision recognition of individual hen behavior	2012	Transactions of the Chinese Society of Agricultural Engineering. 24, 157-163	http://www.cqvip.com/qk/90712x/201224/44177281.html
111	Chicken	张岩	肉鸡宰前管理初步调查及宰前应激对鸡肉品质影响	Preliminary investigation of broiler chicken pre-slaughter management and the effect of pre-slaughter stress on chicken quality	2012	Nanjing Agricultural University	http://cdmd.cnki.com.cn/Article/CDMD-10307-1013283082.htm
112	Chicken	刘东华	保障肉鸡福利 提高鸡肉品质	Protection of broiler chicken welfare to improve quality	2012	Heilongjiang Animal Husbandry and Veterinary Medicine	http://www.cnki.com.cn/Article/CJFDTotal-HLJX201214011.htm
113	Chicken	李东卫 卢庆萍	模拟条件下鸡舍氨气浓度对肉鸡生长性能和日常行为的影响	The effect of ammonia concentration in the chicken house on growth performance and daily behavior of broilers under simulated conditions	2012	Chinese Journal of Animal Nutrition. 2, 322-326	http://www.cqvip.com/qk/98510x/201202/1001855817.html
114	Chicken	H Lin	The effect of group size and stocking density on the welfare and performance of hens housed in furnished cages during summer	The effect of group size and stocking density on the welfare and performance of hens housed in furnished cages during summer	2012	Animal Welfare. 21, 41-49	https://www.ufaw.org.uk/downloads/awj-abstracts/v21-1-guo.pdf
115	Chicken	J.Q. Ni	Ventilation rates in large commercial layer hen houses with two-year continuous monitoring	Ventilation rates in large commercial layer hen houses with two-year continuous monitoring	2012	British Poultry Science, 53:1, 19-31	https://doi.org/10.1080/00071668.2011.643766
116	Chicken	秦梅	不同养殖环境对肉鸡健康、福利和免疫功能的比较研究	A comparative study of different broiler breeding environment for the health, well-being and immune function	2013		Not available
117	Chicken	严火其	养殖企业从业人员“动物福利”社会态度研究	A study on social attitudes towards animal welfare of practitioners in animal breeding enterprises	2013	Animal Husbandry ＆ Veterinary Medicine. 8, 1-7	http://www.cqvip.com/qk/95129x/201308/46855355.html
118	Chicken	苏从成	动物福利与我国养鸡生产	Animal welfare and the production of chicken in China	2013	Poultry Science. 8, 3-6	http://www.cqvip.com/qk/97923x/201308/47212818.html
119	Chicken	王润之	微生物发酵床在家禽生产中的应用	Application of microbial fermentation beds in poultry production	2013	Poultry Science. 8, 47-49	http://www.cqvip.com/qk/97923a/201308/47212835.html
120	Chicken	李恒 王红英	我国蛋种鸡本交笼养模式应用现状与研究方向	Application status and research directions of egg-breeds of chickens in China	2013	China Poultry. 4, 3-6	http://www.cqvip.com/qk/94027x/201304/44965790.html
121	Chicken	Baoming Li	Concentrations and size distributions of airborne particulate matter and bacteria in an experimental aviary laying-hen chamber	Concentrations and size distributions of airborne particulate matter and bacteria in an experimental aviary laying-hen chamber	2013	Transactions of the ASABE. 56(6), 1493-1501	https://doi.org/10.13031/trans.56.10273
122	Chicken	Hai Lin	Cool perches improve the growth performance and welfare status of broiler chickens reared at different stocking densities and high temperatures	Cool perches improve the growth performance and welfare status of broiler chickens reared at different stocking densities and high temperatures	2013	Poultry Science. 92(8), 1962-1971	https://doi.org/10.3382/ps.2012-02933
123	Chicken	卢建 童海兵	放养天数对黄羽肉鸡生产性能、血液生化指标及福利评价的影响	Days stocking impact on performance, blood biochemical parameters and evaluation of the welfare Yellow Chickens	2013		Not available
124	Chicken	孟丽辉 卢庆萍	复合芽孢杆菌制剂对肉鸡福利的影响	Effect of Bacillus licheniformis preparation on broiler welfare	2013	Acta Ecologae Animalis Domastici. 11, 31-36	http://www.cqvip.com/qk/97767a/201311/48247282.html
125	Chicken	Ruqian Zhao	Effect of corticosterone on growth and welfare of broiler chickens showing long or short tonic immobility	Effect of corticosterone on growth and welfare of broiler chickens showing long or short tonic immobility	2013	Comparative Biochemistry and Physiology Part A: Molecular & Integrative Physiology. 164(3), 537-543	https://doi.org/10.1016/j.cbpa.2012.12.014
126	Chicken	王思丹	禁食对宰后早期鸡肉能量代谢的影响机制研究	Effect of fasting on energy metabolism in early post-slaughter chickens	2013	Nanjing Agricultural University	http://cdmd.cnki.com.cn/Article/CDMD-10307-1014216738.htm
127	Chicken	赵福庆	冷应激对雏鸡组织热休克蛋白和小肠免疫功能的影响	Effects of cold stress on heat shock proteins and small intestine immune function in chicken tissues	2013	Northeast Agricultural University	http://cdmd.cnki.com.cn/Article/CDMD-10224-1013207424.htm
128	Chicken	唐诗	不同光照节律和营养水平对黄羽肉鸡生长性能、性征发育和福利的影响	Effects of different light rhythms and nutritional levels on growth performance, sexual characteristics and welfare of yellow-feathered broilers	2013	Chinese Academy of Agricultural Sciences	http://cdmd.cnki.com.cn/Article/CDMD-82101-1013357676.htm
129	Chicken	孙作为	饲养密度和饲粮营养影响肉鸡生长、胴体组成及腿部健康的研究	Effects of feeding density and diet nutrition on broiler growth, carcass composition and leg health	2013	China Agricultural University	http://cdmd.cnki.com.cn/Article/CDMD-10019-1014111801.htm
130	Chicken	孙忠超	我国农场动物福利评价研究	Evaluation of farm animal welfare in China	2013	Inner Mongolia Agricultural University	http://cdmd.cnki.com.cn/Article/CDMD-10129-1013249785.htm
131	Chicken	李玲	神丹公司规模化福利蛋鸡养殖的探索	Exploring the large-scale welfare laying hen culture of Shendan Company	2013	Northern Animal Husbandry. 11, 12-12	http://www.cqvip.com/qk/87394x/201311/46829750.html
132	Chicken	Y. M. Guo	Increasing dietary vitamin D-3 improves the walking ability and welfare status of broiler chickens reared at high stocking densities	Increasing dietary vitamin D-3 improves the walking ability and welfare status of broiler chickens reared at high stocking densities	2013	Poultry Science. 92(12), 3071–3079	https://doi.org/10.3382/ps.2013-03278
133	Chicken	付文艳	白羽肉鸡养殖福利状况的调查及慢性应激对肉鸡骨骼肌生长的影响	Investigation on the welfare status of white feather broilers and the effects of chronic stress on skeletal muscle growth of broilers	2013	Nanjing Agricultural University	http://cdmd.cnki.com.cn/Article/CDMD-10307-1014219172.htm
134	Chicken	刘会娟	鸡舍内粉尘控制方法初探	Preliminary study on dust control methods in chicken houses	2013	Animal Husbandry ＆ Veterinary Medicine. 10, 58-60	http://www.cqvip.com/qk/95129x/201310/47480915.html
135	Chicken	黄继超 徐幸莲	肉鸡宰前击晕研究进展	Progress on stunning before slaughterfor broilers	2013	Food Science. 11, 344-347	http://www.cqvip.com/qk/95574x/201311/46036234.html
136	Chicken	吴增明	肉种鸡交配行为与影响受精率之间的关系	Relationship between mating behavior of broiler breeders and the influence on fertilization rate	2013	Poultry Science. 9, 24-24	http://www.cqvip.com/qk/97923a/201309/47800997.html
137	Chicken	骆婧文	皮质酮对肉鸡骨骼发育影响机理的研究	Research on the effects of corticosterone on bone development of broilers	2013	Nanjing Agricultural University	http://cdmd.cnki.com.cn/Article/CDMD-10307-1014216335.htm
138	Chicken	李腾飞 王红英	自动化蛋鸡养殖设备研究现状及发展趋势	Research status and development trends of automated laying hen equipment	2013	China Poultry. 9, 2-5	http://www.cqvip.com/qk/94027x/201309/45661867.html
139	Chicken	李朝国	国内外福利蛋鸡养殖现状与实践意义	Status and practical significance of welfare of laying farming at home and abroad	2013	Guide To Chinese Poultry. 18, 32-32	http://www.cqvip.com/qk/97619b/201318/47798978.html
140	Chicken	龚争	限饲日龄对肉鸡福利指标和免疫器官发育的影响	The impact on limited feeding on day-old broiler welfare indicators and immune system	2013	Journal of Anhui Science and Technology University. 6, 6-10	http://www.cqvip.com/qk/97640a/201306/48284240.html
141	Chicken	欧阳焕强	微生态制剂对蛋鸡绿色养殖的重要意义	The importance of probiotics for green farming of laying hens	2013	Animal Health. 7, 70-71	http://www.cqvip.com/qk/85563b/201307/46457764.html
142	Chicken	B. Dong	Use of infrared thermography to assess laying-hen feather coverage	Use of infrared thermography to assess laying-hen feather coverage	2013	Poultry Science. 92(2), 295-302	https://doi.org/10.3382/ps.2012-02629
143	Chicken	林玉秋	生态福利蛋鸡养殖生产模式探讨	A discussion on the ecological production model for the welfare of laying hens	2014	Fujian Journal of Animal Husbandry and Veterinary. 3, 39-40	http://www.cqvip.com/qk/97802x/201403/50026227.html
144	Chicken	Huoqi Yan	A survey of Chinese citizens' perceptions on farm animal welfare	A survey of Chinese citizens' perceptions on farm animal welfare	2014	PLOS ONE 9(10): e109177	https://doi.org/10.1371/journal.pone.0109177
145	Chicken	刘功明	肉禽福利屠宰研究进展	Advances in poultry welfare during slaughter	2014	China Poultry. 13, 45-49	http://www.cqvip.com/qk/94027x/2014013/661723506.html
146	Chicken	邵晞	环境温控系统在蛋鸡健康养殖中的优点	Advantages of environmental temperature control systems for the healthy breeding of laying hens	2014	China Animal Husbandry Bulletin. 3, 54-55	http://www.cqvip.com/qk/91064b/201403/48673229.html
147	Chicken	Li, B	Airborne particulate matter and culturable bacteria reduction from spraying slightly acidic electrolyzed water in an experimental aviary laying-hen housing chamber	Airborne particulate matter and culturable bacteria reduction from spraying slightly acidic electrolyzed water in an experimental aviary laying-hen housing chamber	2014	Transactions of the ASABE, 57(1). 229-236	https://dx.doi.org/10.13031/trans.57.10306
148	Chicken	许殿明	我国蛋鸡多种标准化饲养模式探析	Analysis on the standardized feeding model of laying hens in China	2014	China Poultry. 10, 51-53	http://www.cqvip.com/qk/94027x/201410/50015830.html
149	Chicken	陈合强	肉种鸡15周到光照刺激期间的饲养管理要点	Aspects of feeding management for broiler breeders during 15 weeks of light stimulation	2014	Henan Journal of Animal Husbandry and Veterinary Medicine. 11, 13-16	http://www.cqvip.com/qk/80581a/201411/663139111.html
150	Chicken	舒鼎铭	肉鸡遗传育种与资源研究及其技术发展动态	Broiler genetics, breeding and resources, research and development of its technology	2014	Chinese Birds. 10	http://www.cnki.com.cn/Article/CJFDTotal-ZGJQ201410013.htm
151	Chicken	张宏福	肉鸡生产与环境控制研究及其技术发展动态	Broiler production and environmental control research and its technological development.	2014	China Poultry. 10, 42-43	http://www.cqvip.com/qk/94027x/201410/50015827.html
152	Chicken	吴现时	蛋鸡信号的捕捉与使用	Capture and use of laying hen signals	2014	Feed Review. 12, 50-52	http://www.cqvip.com/qk/96534x/201412/663368086.html
153	Chicken	曹晏飞 滕光辉	含风机噪声的蛋鸡声音信号去噪方法比较	Comparison of sound signal denoising methods for laying hens with fan noise	2014	Transactions of the Chinese Society of Agricultural Engineering. 2, 212-218	http://www.cqvip.com/qk/90712x/201402/48422749.html
154	Chicken	呙于明	肉鸡营养与饲料科技发展动态	Developments in broiler nutrition and feed technology	2014	China Poultry. 10, 37-38	http://www.cqvip.com/qk/94027x/201410/50015825.html
155	Chicken	朱晓彤 江青艳	不同降温措施和不同日龄放养模式对黄羽肉鸡行为的影响	Effect of different cooling measures and stocking patterns on the behavior of yellow-feathered chickens	2014	Acta Ecologae Animalis Domastici. 6, 31-37	http://www.cqvip.com/qk/97767a/2014006/661613085.html
156	Chicken	王强 童海兵	不同料型对蛋鸡生产性能及环境与福利质量的影响	Effect of different type of material performance and the quality of the environment and the welfare of laying hens	2014		Not available
157	Chicken	翁威伟	不同福利条件对肉鸡生产性能和肉质性状的影响	Effect of different welfare conditions on the performance and meat quality of broilers	2014	Technical Advisor for Animal Husbandry. 11, 10-10	http://www.cqvip.com/qk/93352a/201411/663629094.html
158	Chicken	吕敏思	LED光环境下光照强度对肉鸡行为特性及生产性能的影响	Effect of light intensity on the behavior and production performance of broilers under LED light environments	2014	Zhejiang University	http://cdmd.cnki.com.cn/Article/CDMD-10335-1014174627.htm
159	Chicken	邵丹 童海兵	垫料厚度对黄羽肉鸡生产性能、免疫器官指数、血清生化指标和福利状况的影响	Effect of litter thickness on production performance, immune organ index, serum biochemical index and welfare status of yellow feather broilers	2014	Acta Zoonutrimenta Sinica. 8, 2357-2364	http://www.cqvip.com/qk/98510x/201408/661917682.html
160	Chicken	Hai Lin	Effect of perch type and stocking density on the behaviour and growth of broilers	Effect of perch type and stocking density on the behaviour and growth of broilers	2014	Animal Production Science 54(7) 930-941	https://doi.org/10.1071/AN13184
161	Chicken	HW Cheng	Effect of perches on liver health of hens	Effect of perches on liver health of hens	2014	Poultry Science. 93(7), 1618-1622	https://doi.org/10.3382/ps.2013-03659
162	Chicken	李剑虹	宰前休息时间对肉鸡体重及肉质与福利的影响	Effect of rest time before slaughter on body weight, meat quality and the welfare of broilers	2014	Guizhou Agricultural Sciences. 7, 120-123	http://www.cqvip.com/qk/94134x/201407/661987030.html
163	Chicken	Jianmin Yuan	Effects of dietary tryptophan and stocking density on the performance, meat quality, and metabolic status of broilers	Effects of dietary tryptophan and stocking density on the performance, meat quality, and metabolic status of broilers	2014	Journal of Animal Science and Biotechnology. 5, 44	https://doi.org/10.1186/2049-1891-5-44
164	Chicken	Yang, HM	Effects of different housing systems on visceral organs, serum biochemical proportions, immune performance and egg quality of laying hens	Effects of different housing systems on visceral organs, serum biochemical proportions, immune performance and egg quality of laying hens	2014	European Poultry Science. 78	https://doi.org/10.1399/eps.2014.48
165	Chicken	华登科	不同光照强度和日粮营养水平对北京油鸡生产性能、肉品质及福利的影响	Effects of different light intensities and nutritional levels on the production performance, meat quality and welfare of Beijing chickens	2014	Yangzhou University	http://cdmd.cnki.com.cn/Article/CDMD-11117-1014359579.htm
166	Chicken	谢昭军 陈继兰	不同光源类型对黄羽肉鸡生长性能的影响	Effects of different light sources on the growth performance of yellow chickens	2014	The 4th (2014) China Baiyu Broiler Industry Development Conference and the 3rd Global Broiler Industry Symposium Proceedings	https://www.airitilibrary.com/Publication/alDetailedMesh?docid=8495236
167	Chicken	于浩	不同饲养密度和日粮生物素添加水平对肉鸡生产性能与福利状态的影响	Effects of different stocking densities and dietary biotin additive levels on performance and welfare status of broilers	2014	China Feed. 16, 18-21	http://www.cqvip.com/qk/97022x/201416/662104047.html
168	Chicken	Bao, J	Effects of housing systems on behaviour, performance and welfare of fast-growing broilers	Effects of housing systems on behaviour, performance and welfare of fast-growing broilers	2014	Asian-Australasian Journal of Animal Sciences, 27(1), 140-146	https://dx.doi.org/10.5713%2Fajas.2013.13167
169	Chicken	孟繁宇	大型富集型鸡笼对蛋鸡生产及福利的影响	Effects of large enriched chicken cages on the production and welfare of laying hens	2014	Proceedings of the Annual Meeting of the Chinese Society of Animal Husbandry and Veterinary Medicine 2014 Animal Husbandry and Environmental Hygiene Branch	http://cpfd.cnki.com.cn/Article/CPFDTOTAL-XMWS201408001011.htm
170	Chicken	ZHANG Jinqiu	牛磺酸对绿壳蛋鸡生长性能和健康状况相关指标的影响	Effects of taurine on growth performance and health related indicators of green-shell laying hens	2014	Journal of Nanjing Agricultural University. 3, 145-151	http://www.cqvip.com/qk/95516x/201403/49710481.html
171	Chicken	席磊	栖架舍饲散养模式对蛋鸡生产性能、蛋品质及免疫机能的影响	Effects of the free-ranging habitats on the production performance, egg quality and immune function of laying hens	2014	China Animal Husbandry ＆ Veterinary Medicine. 11, 124-128	http://www.cqvip.com/qk/94317a/201411/662894000.html
172	Chicken	余礼根	蛋鸡发声特征规律与识别方法的研究	Feature extraction and classification of laying hens' vocalization and mechanical noise	2014	Transactions of the Chinese Society of Agricultural Engineering. 30(18), 190-197	https://www.ingentaconnect.com/content/tcsae/tcsae/2014/00000030/00000018/art00024
173	Chicken	Cortenbach, J	蛋鸡从笼养到平养的饲养管理变化	Feeding management of laying hens from cages to flat flooring	2014	Chinese Birds. 17	http://www.cnki.com.cn/Article/CJFDTotal-ZGJQ201417014.htm
174	Chicken	Jilan Chen	Identification of genes related to beak deformity of chickens using digital gene expression profiling	Identification of genes related to beak deformity of chickens using digital gene expression profiling	2014	PLOS ONE 9(9): e107050	https://doi.org/10.1371/journal.pone.0107050
175	Chicken	巨晓军 杨海明	果林下养鸡不同束缚方式的行为观察	If the behavior of forest chicken in different ways bound to observe	2014		Not available
176	Chicken	孟繁宇	大型富集型鸡笼对蛋鸡行为、免疫性能及胫骨的影响	Immune affect the performance of large enriched cages for laying hens behavior and tibia	2014		Not available
177	Chicken	王强 童海兵	日龄差异对夏季蛋鸡舍环境及福利质量的影响	Influence of age on the environment and welfare quality of summer egg houses	2014	Jiangsu Agricultural Sciences. 9, 168-171	http://www.cqvip.com/qk/93934x/201409/662450896.html
178	Chicken	于宏伟	散养‘青脚麻鸡’群暴发马立克病的病理变化观察	Pathological changes in a Marek's Disease outbreak in free range 'Green-footed chickens'	2014	Journal of Gansu Agricultural University. 5, 1-5	http://www.cqvip.com/qk/94944x/201405/662872158.html
179	Chicken	陈合强	养禽场生物安全工作存在的问题及对策	Problems and countermeasures of biological safety work in poultry farms	2014	Poultry Science. 5, 35-38	http://www.cqvip.com/qk/97923a/201405/661973615.html
180	Chicken	Smith, Adam	蛋白酶可改善肉鸡的福利和养殖生产效益	Protease can improve the welfare of broilers and benefit agricultural production	2014	Pigs and Poultry. 7, 10-13	http://www.cqvip.com/qk/93119x/201407/661739572.html
181	Chicken	邰建忠	通过调整日粮配方降低蛋鸡舍内的氨气浓度	Reducing the ammonia concentration in laying hen houses by adjusting the diet formulation	2014	Pigs and Poultry. 3, 23-23	http://www.cqvip.com/qk/93119x/201403/49150362.html
182	Chicken	王笑梅	肉鸡疫病控制研究及其技术发展动态	Research and technological developments of broiler disease control	2014	China Poultry. 10, 39-41	http://www.cqvip.com/qk/94027x/201410/50015826.html
183	Chicken	齐广海	蛋鸡氨基酸营养的研究进展	Research progress of amino acid nutrition of laying hens	2014	Acta Zoonutrimenta Sinica	http://www.cqvip.com/qk/98510x/201410/662609235.html
184	Chicken	李蕾	白羽肉鸡福利饲养技术研究	Study on welfare breeding technology for white feather broilers	2014	Shandong Agricultural University	http://cdmd.cnki.com.cn/Article/CDMD-10434-1014341472.htm
185	Chicken	Yonghua Yu	The behavioral preferences and performance of female broilers under unevenly distributed yellow LED lights with various intensities	The behavioral preferences and performance of female broilers under unevenly distributed yellow LED lights with various intensities	2014	Transactions of the ASABE. 57(4): 1245-1254	https://doi.org/10.13031/trans.57.10486
186	Chicken	王晓明	夏季宰前运输和喷淋通风对肉鸡应激及宰后品质的影响研究	The effect of pre-slaughter transport and spray summer ventilation on broiler stress and post-slaughter quality	2014	Nanjing Agricultural University	http://cdmd.cnki.com.cn/Article/CDMD-10307-1016037738.htm
187	Chicken	李绍钰	规模养殖环境对肉鸡健康及福利的影响	The impact of large-scale farming environments on broiler health and welfare	2014	China Poultry. 4, 2-5	http://www.cqvip.com/qk/94027x/2014004/49721434.html
188	Chicken	Jinfeng Miao	The influence of dietary taurine and reduced housing density on hepatic functions in laying hens	The influence of dietary taurine and reduced housing density on hepatic functions in laying hens	2014	Poultry Science. 93(7), 1724-1736	https://doi.org/10.3382/ps.2013-03654
189	Chicken	马荣生	Ihh-PTHrP信号轴在肉鸡股骨头坏死发生中的作用机理研究	The mechanism of Ihh-PTHrP signal axis in the occurrence of femoral head necrosis in broilers	2014	Nanjing Agricultural University	http://cdmd.cnki.com.cn/Article/CDMD-10307-1016041649.htm
190	Chicken	宫彬彬	肉鸡选择性育种的福利问题	Welfare problems associated with selective breeding of broilers	2014	The 4th (2014) China Baiyu Broiler Industry Development Conference and the 3rd Global Broiler Industry Symposium Proceedings	https://www.airitilibrary.com/Publication/alDetailedMesh?docid=8495237
191	Chicken	张宏福	2014世界肉鸡生产与环境控制研究和技术发展报告	2014 World broiler production and environmental control technology research and development report	2015	China Poultry. 11, 4-6	http://www.cqvip.com/qk/94027x/201511/665184075.html
192	Chicken	王强 童海兵	笼养蛋鸡福利的质量评分体系初探	A preliminary study on the quality scoring system of caged laying hens	2015	China Poultry. 12, 58-61	http://www.cqvip.com/qk/94027x/201512/665359950.html
193	Chicken	刘勃麟 刘胜军	笼养与散养模式在蛋鸡生产中的应用研究	A study on the application of cage and free-range models in laying hen production	2015	Chinese Journal of Animal Science. 16, 61-64	http://www.cqvip.com/qk/91132x/201516/665825461.html
194	Chicken	鲁照见	生态养鸡饲养管理技术要点分析	An analysis of ecological chicken feeding and management techniques	2015	Poultry Science. 1, 45-47	http://www.cqvip.com/qk/97923a/201501/663618760.html
195	Chicken	吴中海	集约化肉鸡养殖中的动物福利问题	Animal welfare problems in intensive chicken farming	2015	Animal breeding and feed. 7, 23-24	http://www.cqvip.com/qk/84092x/201507/665338307.html
196	Chicken	王强 童海兵	蛋鸡福利质量评分体系应用一蛋鸡场福利养殖质量评析	Application of laying hens' Welfare Quality grading system—Analysis on the quality of laying hens' welfare and breeding	2015	China Poultry. 13, 73-76	http://www.cqvip.com/qk/94027x/201513/665515134.html
197	Chicken	曲文清	肉鸡饲养环境的选择及其饲养管理	Broiler breeding and environmental management	2015	Technical Advisor for Animal Husbandry. 3, 13-13	http://www.cqvip.com/qk/93352b/201503/663933695.html
198	Chicken	Unknown	肉鸡养殖福利评价技术(一)	Broiler welfare evaluation techniques (1)	2015	China Animal Husbandry Bulletin. 8, 45-48	http://www.cqvip.com/QK/91064B/201508/664341283.html
199	Chicken	Unknown	肉鸡养殖福利评价技术（二）	Broiler welfare evaluation techniques (2)	2015	China Animal Husbandry Bulletin. 9, 46-49	http://www.cqvip.com/QK/91064B/201509/664496522.html
200	Chicken	Unknown	肉鸡养殖福利评价技术（三）	Broiler welfare evaluation techniques (3)	2015	China Animal Husbandry Bulletin. 10, 40-43	http://www.cqvip.com/QK/91064B/201509/664496522.html
201	Chicken	王明玉	规模鸡场的生物安全防范措施	Chicken farm biosecurity precautions	2015	Chinese Animal Husbandry and Veterinary Abstracts. 7, 152-152	http://www.cqvip.com/qk/87819x/201507/665868889.html
202	Chicken	贾良梁	行为表现包罗万象	Comprehensive behavior	2015	Pigs and Poultry. 8, 51-53	http://www.cqvip.com/qk/93119x/201508/71878877504849534856485050.html
203	Chicken	童海兵	蛋鸡福利研究现状与展望	Current status and prospects of laying hen welfare research	2015	China Poultry. 5	http://www.cnki.com.cn/Article/CJFDTotal-ZGJQ201505001.htm
204	Chicken	赵金艳	林地生态散养蛋鸡健康养殖关键技术示范与推广	Demonstration and promotion of key technologies for healthy breeding of laying hens in woodland ecological free-range systems	2015	Modern Rural Science and Technology. 21, 33-34	http://www.cqvip.com/qk/93126x/201521/666761588.html
205	Chicken	徐淑明	四种由细菌引起的禽病及诊断	Diagnosis of four kinds of poultry disease caused by bacteria	2015	Contemporary Livestock and Poultry Industry. 4, 15-16	http://www.cqvip.com/qk/91811a/201504/665360196.html
206	Chicken	潘余乐	呕吐毒素——肉鸡坏死性肠炎的一个诱发因素	DON is a predisposing factor for necrotic enteritis in broilers	2015	Pigs and Poultry. 6, 54-55	http://www.cqvip.com/qk/93119x/201506/668441444.html
207	Chicken	卢云博编辑	饲养密度对肉鸡生产性能及福利的影响	Effect of Density on Broiler Performance rearing and welfare	2015		Not available
208	Chicken	黄继超	电击晕对宰后鸡肉品质的影响及相关机理研究	Effect of electrical stunning on the post-mortem quality of chicken and related mechanisms	2015	Nanjing Agricultural University.	http://cdmd.cnki.com.cn/Article/CDMD-10307-1017044285.htm
209	Chicken	贺姣 童海兵	丁酸钠对高密度饲养黄羽肉鸡生产性能、免疫器官指数和福利状况的影响	Effect of sodium butyrate on production performance, immune organ index and welfare status of high-density yellow broilers	2015	China Poultry.	http://www.cnki.com.cn/Article/CJFDTotal-ZGJQ201505008.htm
210	Chicken	Bin DAI	日粮中添加牛磺酸对不同饲养方式蛋鸡输卵管功能的影响	Effects of dietary taurine on fallopian tube function in laying hens	2015	Journal of Zhejiang University Science. 6, 456-464	http://www.cqvip.com/QK/86281A/201506/665512016.html
211	Chicken	饶盛达	不同维生素组合和饲养密度对肉鸡生产性能、健康和肉品质的影响研究	Effects of different combinations of vitamins and stocking density on broiler performance, health and meat quality	2015	Sichuan Agricultural University	http://cdmd.cnki.com.cn/Article/CDMD-10626-1016051184.htm
212	Chicken	邢瑞虎 郭艳丽	不同光照周期对‘黄羽肉鸡’生长性能、养分代谢和屠宰性能的影响	Effects of different light cycles on the growth performance, nutrient metabolism, and slaughter performance of 'Yellow Broilers'	2015	Journal of Gansu Agricultural University. 1, 19-24	http://www.cqvip.com/qk/94944x/201501/664176928.html
213	Chicken	问鑫	不同平养方式对鸡舍环境和肉鸡福利的影响	Effects of different ways of rearing sheds environment and welfare of broiler	2015		Not available
214	Chicken	Haiming Yang	Effects of intermittent lighting on broiler growth performance, slaughter performance, serum biochemical parameters and tibia parameters	Effects of intermittent lighting on broiler growth performance, slaughter performance, serum biochemical parameters and tibia parameters	2015	Italian Journal of Animal Science. 14(4), 4143	https://doi.org/10.4081/ijas.2015.4143
215	Chicken	Jun Bao	Effects of large or small furnished cages on performance, welfare and egg quality of laying hens	Effects of large or small furnished cages on performance, welfare and egg quality of laying hens	2015	Animal Production Science 55(6) 793-798	https://doi.org/10.1071/AN13552
216	Chicken	Haibing Tong	Effects of outdoor access days on growth performance, carcass yield, meat quality, and lymphoid organ index of a local chicken breed	Effects of outdoor access days on growth performance, carcass yield, meat quality, and lymphoid organ index of a local chicken breed	2015	Poultry Science. 94(6), 1115–1121	https://doi.org/10.3382/ps/pev032
217	Chicken	Dan Shao	Effects of sawdust thickness on the growth performance, environmental condition, and welfare quality of yellow broilers	Effects of sawdust thickness on the growth performance, environmental condition, and welfare quality of yellow broilers	2015	Poultry Science. 94(1), 1-6	https://doi.org/10.3382/ps/peu003
218	Chicken	王龙	饲养密度对层叠笼养蛋鸡生产性能以及福利影响	Effects of stocking density on production performance and welfare of layer cage laying hens	2015	Heilongjiang August First Land Reclamation University	http://cdmd.cnki.com.cn/Article/CDMD-10223-1015587778.htm
219	Chicken	Xu, XL	Effects of water-misting sprays with forced ventilation after transport during Summer on meat quality, stress parameters, glycolytic potential and microstructures of muscle in broilers	Effects of water-misting sprays with forced ventilation after transport during Summer on meat quality, stress parameters, glycolytic potential and microstructures of muscle in broilers	2015	Asian-Australasian Journal of Animal Sciences. 28(12). 1767-1773	https://dx.doi.org/10.5713%2Fajas.15.0152
220	Chicken	王彬	发酵床养肉鸡试验研究与推广应用	Experimental study and applications of fermentation beds for broiler chickens	2015	Poultry Science. 2, 40-43	http://www.cqvip.com/qk/97923x/201502/663882666.html
221	Chicken	吴现时	蛋鸡啄癖信号识别与防控	Identification and prevention of aggressive pecking in layer hens	2015	New Agriculture. 9, 42-43	http://www.cqvip.com/qk/94693x/201509/665262453.html
222	Chicken	李鹏飞	规模化养殖场肉鸡腿病情况调查及bFGF在肉鸡股骨头坏死发生中的作用机理研究	Investigation of broiler leg disease in large-scale farms and the mechanism of bFGF in the occurrence of femoral head necrosis in broilers	2015	Nanjing Agricultural University	http://cdmd.cnki.com.cn/Article/CDMD-10307-1017042363.htm
223	Chicken	陈合强	现代肉种鸡育雏育成期设备与设施的管理要点	Key points on modern equipment and facilities for broiler breeder rearing	2015	Henan Journal of Animal Husbandry and Veterinary Medicine. 11, 10-12	http://www.cqvip.com/qk/80581x/201511/666870657.html
224	Chicken	出处	蛋鸡养殖福利评价技术(一)	Laying hens welfare evaluation techniques (1)	2015	China Animal Husbandry Bulletin. 5, 43-46	http://www.cqvip.com/QK/91064B/201505/663883253.html
225	Chicken	出处	蛋鸡养殖福利评价技术(二)	Laying hens welfare evaluation techniques (2)	2015	China Animal Husbandry Bulletin. 6, 41-44	http://www.cqvip.com/QK/91064B/201506/664085706.html
226	Chicken	出处	蛋鸡养殖福利评价技术(三)	Laying hens welfare evaluation techniques (3)	2015	China Animal Husbandry Bulletin. 7, 42-45	http://www.cqvip.com/QK/91064B/201507/664245406.html
227	Chicken	纪少丽	营养干预能预防足皮肤炎	Nutritional intervention can prevent foot dermatitis	2015	Pigs and Poultry. 1, 61-63	http://www.cqvip.com/qk/93119x/201501/665062203.html
228	Chicken	问鑫 高凤仙	肉鸡生产的福利问题及对策	Problems and solutions for welfare in broiler production	2015	Hunan Feed. 1, 24-27	http://www.cqvip.com/qk/90943x/201501/663715332.html
229	Chicken	裴志勤	推广福利养鸡提高综合经济效益	Promoting the welfare of chickens improves overall economic efficiency	2015	Todays Animal Husbandry and Veterinary Medicine. 3, 48-49	http://www.cqvip.com/qk/97572a/201503/664157818.html
230	Chicken	朱梓京	雏鸡饲养管理细节的探讨与实践	Research and Practice chicks feeding and management details	2015		Not available
231	Chicken	高通 杨恕玲	笼养和平养模式下海兰褐蛋鸡产蛋性能及福利的研究	Research on laying performance and welfare of Hy-Line Brown laying hens under cage and broiler house models	2015	Hubei Agricultural Sciences. 1, 130-133	http://www.cqvip.com/qk/93129x/201501/664507071.html
232	Chicken	杨柳 李保明	蛋鸡福利化养殖模式及技术装备研究进展	Research progress on welfare farming models and technical equipment for laying hens	2015	Transactions of the Chinese Society of Agricultural Engineering. 23, 214-221	http://www.cqvip.com/qk/90712x/201523/78897185504849535051485057.html
233	Chicken	曹晏飞	复杂背景下蛋鸡声音分类提取方法研究	Study on sound classification extraction methods of laying hens within complex backgrounds	2015	China Agricultural University	http://cdmd.cnki.com.cn/Article/CDMD-10019-1015582953.htm
234	Chicken	贺姣	丁酸钠缓解黄羽肉鸡高密饲养应激影响的研究	Study on the effect of sodium butyrate for alleviating stress in high-density broiler chicken	2015	Yangzhou University	http://cdmd.cnki.com.cn/Article/CDMD-11117-1015662771.htm
235	Chicken	李东	选育家禽产业化高抗配套品系研发思路	The industrialization of poultry breeding highly resistant strains of supporting research and development ideas	2015		Not available
236	Chicken	肖昌	雏鸡的入舍需要技能和知识	The introduction of chicks into the henhouse needs skills and knowledge	2015	Pigs and Poultry. 7, 46-48	http://www.cqvip.com/qk/93119x/201507/71878877504849534855485052.html
237	Chicken	刘喜生	肉鸡生产中的福利问题与保护	Welfare and protection of broilers in production	2015	Animal breeding and feed. 1, 37-39	http://www.cqvip.com/qk/84092x/201501/663384217.html
238	Chicken	王家忠	蛋鸡饲养中的福利问题	Welfare issues in laying hens	2015	Contemporary Livestock and Poultry Industry. 6, 16-17	http://www.cqvip.com/qk/91811a/201506/665360326.html
239	Chicken	郝春光	肉种鸡优质育雏操作方法	A high quality brooding operation method for breeding chickens	2016	Scientific Breeding. 10, 40-41	http://www.cqvip.com/qk/88475x/201610/670048124.html
240	Chicken	王强 童海兵	浅析肉鸡福利养殖质量评分体系	Analysis of the quality evaluation system for broiler welfare in agriculture	2016	China Poultry. 8, 69-72	http://www.cqvip.com/qk/94027x/201608/668859058.html
241	Chicken	耿田田	笼养蛋鸡福利浅析	Analysis of the welfare of caged laying hen	2016	Today Animal Husbandry and Veterinary Medicine. 4, 52-53	http://www.cqvip.com/qk/97572a/201604/668646303.html
242	Chicken	H. Xin	Assessment of lighting needs by W-36 laying hens via preference test	Assessment of lighting needs by W-36 laying hens via preference test	2016	Animal. 10(4), 671-680	https://doi.org/10.1017/S1751731115002384
243	Chicken	兰聪聪	不同饲养方式卢氏鸡行为的观察	Behavioral observation of different feeding methods of the Lushi chicken	2016	Heilongjiang Animal Husbandry and Veterinary: The Second Half. 11, 95-97	http://www.cqvip.com/qk/71026x/201611/670947137.html
244	Chicken	朱建国	蛋种鸡本交笼养模式应用现状与研究方向	Breeder deposit captive mode application of the present status and direction of research	2016		Not available
245	Chicken	夏圣荣	优质蛋种鸡本交笼养模式的应用	Breeder quality mode of the present application cross cage	2016		Not available
246	Chicken	武祥飞	浅析干撒式发酵床饲养盐津乌骨鸡技术	Brief analysis of dry fermentation bed breeding systems for Yanjin silky chickens	2016	Chinese Animal Husbandry and Veterinary Abstracts. 2, 100-100	http://www.cqvip.com/qk/87819x/201602/668311745.html
247	Chicken	毛涛涛 滕光辉	基于LabVIEW平台的蛋鸡栖架分布监测系统设计与实现	Design and implementation of a distribution system for laying hens based on the LabVIEW platform	2016	Transactions of the Chinese Society of Agricultural Engineering. 6, 169-174	http://www.cqvip.com/qk/90712x/201606/668351827.html
248	Chicken	孟丽辉 卢庆萍	不同氨气浓度对肉鸡福利的影响	Effect of ammonia concentration on the welfare of broilers	2016	Acta Veterinaria et Zootechnica Sinica. 8, 1574-1580	http://www.cqvip.com/qk/91152x/201608/669836443.html
249	Chicken	胡希怡 宋志刚	包被苯甲酸对肉鸡腿部健康和垫料理化性质的影响	Effect of coated benzoic acid on leg health and padding properties of broilers	2016	Acta Zoonutrimenta Sinica. 9, 2823-2829	http://www.cqvip.com/qk/98510x/201609/670118527.html
250	Chicken	韩浩月	光源和光照强度对肉鸡体重的影响--生产性能、胴体性状和福利指数	Effect of light intensity and light source on the body weight of broilers - Production performance, carcass traits and Welfare Index	2016	Pigs and Poultry. 11, 33-40	http://www.cqvip.com/qk/93119x/201611/670956805.html
251	Chicken	H. Xin	Effect of light-emitting diode vs. fluorescent lighting on laying hens in aviary hen houses: Part 1-Operational characteristics of lights and production traits of hens	Effect of light-emitting diode vs. fluorescent lighting on laying hens in aviary hen houses: Part 1-Operational characteristics of lights and production traits of hens	2016	Poultry Science. 95(1), 1-11	https://doi.org/10.3382/ps/pev121
252	Chicken	于江明	LED灯不同光照强度对层叠笼养蛋鸡生产性能以及福利影响	Effects of different light intensity from LED lights on production performance and welfare of layered cage hens	2016	Heilongjiang August First Land Reclamation University	http://cdmd.cnki.com.cn/Article/CDMD-10223-1016067064.htm
253	Chicken	王倩 高凤仙	不同饲养模式对肉鸡福利和生产性能的影响	Effects of different rearing systems on welfare and production performance of broilers	2016	Hunan Journal of Animal Science＆ Veterinary Medicine. 6, 9-13	http://www.cqvip.com/qk/93495x/201606/670989167.html
254	Chicken	Jun Bao	Effects of furnished cage type on behavior and welfare of laying hens	Effects of furnished cage type on behavior and welfare of laying hens	2016	Asian-Australasian Journal of Animal Sciences, 29(6), 887-894	https://dx.doi.org/10.5713%2Fajas.15.0576
255	Chicken	Jin-feng Miao	Effects of taurine and housing density on renal function in laying hens	Effects of taurine and housing density on renal function in laying hens	2016	Journal of Zhejiang University-Science B. 17(12), 952-964	https://doi.org/10.1631/jzus.B1600014
256	Chicken	摘自	节能型肉鸡光照控制技术	Energy-saving lighting control for broilers	2016		Not available
257	Chicken	Meng CY	Evaluation of a laying-hen tracking algorithm based on a hybrid support vector machine	Evaluation of a laying-hen tracking algorithm based on a hybrid support vector machine	2016	Journal of Animal Science and Biotechnology. 60	https://doi.org/10.1186/s40104-016-0119-3
258	Chicken	刘学锐	肉鸡饲养环境与动物福利	Feeding environment and welfare of broilers	2016	Modern Agriculture. 8, 77-77	http://www.cqvip.com/qk/96185x/201608/669826787.html
259	Chicken	邝哲师	发酵床生态养殖模式及其在蛋鸡中的应用	Fermentation bed ecological models and their application in breeding of laying hens	2016	China Poultry. 21, 62-64	http://www.cqvip.com/qk/94027x/201621/670632593.html
260	Chicken	Qinghua Nie	Genome-wide association study of aggressive behaviour in chicken	Genome-wide association study of aggressive behaviour in chicken	2016	Scientific Reports. 6, 30981	https://doi.org/10.1038/srep30981
261	Chicken	F. Gao	Green light-emitting diodes light stimuli during incubation enhances posthatch growth without disrupting normal eye development of broiler embryos and hatchlings	Green light-emitting diodes light stimuli during incubation enhances posthatch growth without disrupting normal eye development of broiler embryos and hatchlings	2016	Asian-Australasian Journal of Animal Sciences, 29(11), 1562–1568	https://dx.doi.org/10.5713%2Fajas.15.0976
262	Chicken	ZHANG Hong-fu	High concentrations of atmospheric ammonia induce alterations of gene expression in the breast muscle of broilers (Gallus gallus) based on RNA-Seq	High concentrations of atmospheric ammonia induce alterations of gene expression in the breast muscle of broilers (Gallus gallus) based on RNA-Seq	2016	BMC Genomics. 17, 598	https://doi.org/10.1186/s12864-016-2961-2
263	Chicken	吕璐	山东省首推"人道化"屠宰	Humane slaughter: First in Shandong	2016	Agricultural Knowledge: Scientific Farming. 10, 23-24	http://www.cqvip.com/qk/90832a/201610/670176747.html
264	Chicken	郭兴	鸡冠直立/倒伏性状的候选基因挖掘	Mining of candidate genes for vertical comb / lodging traits	2016	Anhui Agricultural University 2016 Collection	http://cdmd.cnki.com.cn/Article/CDMD-10364-1016258367.htm
265	Chicken	陈合强	现代肉种鸡生产中的营养管理	Nutrition management in modern broiler breeder production	2016	Henan Journal of Animal Husbandry and Veterinary Medicine. 1, 4-9	http://www.cqvip.com/qk/80581x/201601/667744043.html
266	Chicken	张涛	浅谈改善鸡舍环境的技术措施	On the technical measures to improve the environment of the house	2016		Not available
267	Chicken	贾良梁	实用鸡病鉴别诊断指南——第8篇(营养性)跛行	Practical guide for differential diagnosis of chicken diseases- Part 8 (nutrition)	2016	Pigs and Poultry. 8, 48-48	http://www.cqvip.com/qk/93119x/201608/669835012.html
268	Chicken	白皓 陈继兰	喙畸形研究进展	Progress in research on beak deformities	2016	Acta Veterinaria et Zootechnica Sinica. 3, 417-422	http://www.cqvip.com/qk/91152x/201603/668291958.html
269	Chicken	蔡霞	通过种母鸡的体重变化重编程肉鸡的生长与免疫	Reprogramming effects on growth and immunity of broilers	2016	Foreign Livestock: Pigs and Poultry. 10, 41-41	http://www.cqvip.com/qk/93119x/201610/670529125.html
270	Chicken	杨帆 郭爱伟	基于SketchUp平台的城市庭院鸡舍设计研究	Research on urban courtyard chicken house designs based on the SketchUp platform	2016	China Poultry. 17, 36-40	http://www.cqvip.com/qk/94027x/201617/670110986.html
271	Chicken	陈继兰	白羽肉鸡笼养研究现状与发展趋势	Research status and development trends of white feather broiler housing	2016	China Poultry. 18, 1-4	http://www.cqvip.com/qk/94027x/201618/670339772.html
272	Chicken	Jilan Chen	Study on LOC426217 as a candidate gene for beak deformity in chicken	Study on LOC426217 as a candidate gene for beak deformity in chicken	2016	BMC Genetics. 17, 44	https://doi.org/10.1186/s12863-016-0353-x
273	Chicken	王丽莎	富集笼养环境下育成期蛋鸡社会特征及栖架竞争性的研究	Study on the social characteristics and competition of laying hens in the enriched cage environment	2016	Northeast Agricultural University 2016 Collection	http://cdmd.cnki.com.cn/Article/CDMD-10224-1016106644.htm
274	Chicken	王志刚	浅议LED灯在蛋鸡养殖中的应用	The application of the LED lamp of breeding hens	2016		Not available
275	Chicken	马淑梅 陈继兰	不同光谱组合LED灯对白羽肉鸡生长、免疫力、屠宰性能和福利的影响	The effect of LED lights of different spectral compositions on white feather chicken growth, immunity, slaughter and welfare	2016	Acta Veterinaria et Zootechnica Sinica. 10, 2037-2044	http://www.cqvip.com/qk/91152x/201610/670310103.html
276	Chicken	Wang, B	The effects of different low temperature cold stimulation on CORT and T-4 of China-Lindian native chickens	The effects of different low temperature cold stimulation on CORT and T-4 of China-Lindian native chickens	2016	2016 Joint International Conference on Social Science and Environmental Science (SSES 2016) and International Conference on Food Science and Engineering (ICFSE 2016)	https://doi.org/10.12783/dteees/sses/icfse2016/10669
277	Chicken	Wang, B	The effects of different low temperature cold stimulation on IgG and IFN-gamma of China-Lindian native chickens	The effects of different low temperature cold stimulation on IgG and IFN-gamma of China-Lindian native chickens	2016	2016 Joint International Conference on Social Science and Environmental Science (SSES 2016) and International Conference on Food Science and Engineering (ICFSE 2016)	https://doi.org/10.12783/dteees/sses/icfse2016/10670
278	Chicken	Wang, B	The effects of different low temperature cold stimulation on tibias fluctuating asymmetry of China-Lindian native chickens	The effects of different low temperature cold stimulation on tibias fluctuating asymmetry of China-Lindian native chickens	2016	2016 Joint International Conference on Social Science and Environmental Science (SSES 2016) and International Conference on Food Science and Engineering (ICFSE 2016)	https://pdfs.semanticscholar.org/d6e9/c757d67ed683f9f3c919ea985b1ec487afa0.pdf
279	Chicken	孟超英	基于分布式对象的蛋鸡舍设施养殖数字化智能监测系统	A digitized intelligent monitoring system for laying house facilities based on distributed objects	2017	Transactions of the Chinese Society of Agricultural Machinery. 10, 292-299	http://www.cqvip.com/qk/90304x/201710/673528839.html
280	Chicken	Li L	A UHF RFID system for studying individual feeding and nesting behaviors of group-housed laying hens	A UHF RFID system for studying individual feeding and nesting behaviors of group-housed laying hens	2017	Transactions of the ASABE, 60(4), 1337-1347	https://doi.org/10.13031/trans.12202
281	Chicken	杨正	一车鸡因热应激综合征引起大量死亡的紧急调查	An emergency investigation of mass deaths caused by heat stress syndrome in chickens	2017	China Journal Of Animal Quarantine. 8, 26-29	http://www.cqvip.com/qk/91225a/201708/7000265849.html
282	Chicken	邓继贤	人工授精和本交对广西丁香鸡繁殖效率的影响	Artificial insemination and the benefits on reproductive efficiency of Guangxi clove chickens	2017	Gansu Animal and Veterinary Sciences. 1, 77-78	http://www.cqvip.com/qk/93700x/201701/671490006.html
283	Chicken	杜晓冬 滕光辉	蛋鸡声音信号去噪方法对比分析	Comparative analysis of denoising methods for laying hens' vocalisations	2017	Transactions of the Chinese Society of Agricultural Machinery. 12, 327-333	http://www.cqvip.com/qk/90304x/201712/674244975.html
284	Chicken	李绍钰	饲养密度对肉鸡生产性能及福利指标的影响	Effect of stocking density on performance and welfare indicators of broilers	2017	China Poultry. 20, 1-5	http://www.cqvip.com/qk/94027x/201720/673702729.html
285	Chicken	石雷 陈继兰	不同光照节律对AA肉鸡生产性能、胴体性能和福利的影响	Effects of different light rhythms on performance, carcass composition and welfare of AA broilers	2017	Acta Ecologae Animalis Domastici. 7, 32-37	http://www.cqvip.com/qk/97767a/201707/672858413.html
286	Chicken	Fuyou Guo	Effects of different raising systems on growth performance, carcass, and meat quality of medium-growing chickens	Effects of different raising systems on growth performance, carcass, and meat quality of medium-growing chickens	2017	Journal of Applied Animal Research. 45(1), 326-330	https://doi.org/10.1080/09712119.2016.1190735
287	Chicken	Jilan Chen	Effects of light regimen and nutrient density on growth performance, carcass traits, meat quality, and health of slow-growing broiler chickens	Effects of light regimen and nutrient density on growth performance, carcass traits, meat quality, and health of slow-growing broiler chickens	2017	Livestock Science. 198, 201-208	https://doi.org/10.1016/j.livsci.2017.02.027
288	Chicken	李岩 詹凯	不同配种模式对慢羽系淮南麻黄鸡产蛋性能、蛋品质和福利水平的影响	Effects of natural mating and artificial insemination on laying performances, egg quality and welfare in Huainan partridge chickens of the slow-feathering breed	2017	Livestock and Veterinary Medicine. 11, 16-19	http://www.airitilibrary.com/Publication/alDetailedMesh?docid=xmysy201711004
289	Chicken	ZHANG Hong-fu	Effects of relative humidity on animal health and welfare	Effects of relative humidity on animal health and welfare	2017	Journal of Integrative Agriculture. 16(8), 1653-1658	https://doi.org/10.1016/S2095-3119(16)61532-0
290	Chicken	王永芬 赵亚军	栖架式舍饲散养模式对蛋鸡行为与鸡舍环境的影响	Effects of the perch-type house-feeding model on the behavior of laying hens and the environment of chicken houses	2017	Journal of Northwest Sci-Tech University of Agriculture. 1, 21-27	http://www.cqvip.com/qk/90760a/201701/671074876.html
291	Chicken	孙锋	运输应激对新生雏鸡健康及肾脏功能的影响	Effects of transport stress on the health and kidney function of newborn chicks	2017	Northeast Agricultural University	http://cdmd.cnki.com.cn/Article/CDMD-10224-1017150182.htm
292	Chicken	张铭	影响SPF鸡福利的环境因素	Environmental factors affecting SPF chicken welfare	2017	Feed Review 12, 50-50	http://www.cqvip.com/QK/96534X/201712/674166872.html
293	Chicken	王琳 杨信廷	基于深度图像和BP神经网络的肉鸡体质量估测模型	Estimation model of broiler body mass based on depth image and BP neural network	2017	Transactions of the Chinese Society of Agricultural Engineering. 13, 199-205	http://www.cqvip.com/qk/90712x/201713/672914252.html
294	Chicken	Ning Yang	Genetic architecture of bone quality variation in layer chickens revealed by a genome-wide association study	Genetic architecture of bone quality variation in layer chickens revealed by a genome-wide association study	2017	Scientific Reports. 7, 45317	https://doi.org/10.1038/srep45317
295	Chicken	H. J. Wang	High dietary biotin levels affect the footpad and hock health of broiler chickens reared at different stocking densities and litter conditions	High dietary biotin levels affect the footpad and hock health of broiler chickens reared at different stocking densities and litter conditions	2017	Journal of Animal Physiology and Animal Nutrition. 101(3), 521-530	https://doi.org/10.1111/jpn.12465
296	Chicken	韩浩月	如何减少运输途中肉鸡的损伤和死亡	How to reduce transit damage and death broilers	2017		Not available
297	Chicken	吕阳育	环境应激对肉鸡的影响和对策	Impact of environmental stress on broilers and countermeasures	2017		Not available
298	Chicken	陈合强	现代肉种鸡过渡与最小通风应关注的重点	Key points for modern broiler breeder transition and minimum ventilation	2017	Poultry Science. 12, 17-22	http://www.cqvip.com/qk/97923a/201712/674168887.html
299	Chicken	周宝贵	蛋鸡福利客观上解决了生产水平稳定的问题	Laying hen welfare objectively solves the problem of stable production level	2017	Northern Animal Husbandry. 4, 6-6	http://www.cqvip.com/qk/87394x/201704/671454797.html
300	Chicken	Xiang Zhao	Limited awareness of animal influenza prevention and control among Dai Lue smallholder farmers in Southwest China	Limited awareness of animal influenza prevention and control among Dai Lue smallholder farmers in Southwest China	2017	Tropical Animal Health and Production. 49(7), 1369-1375	https://doi.org/10.1007/s11250-017-1335-3
301	Chicken	韩浩月	自然磨喙取代断喙	Natural options for beak wear	2017	Pigs and Poultry. 1, 41-42	http://www.cqvip.com/qk/93119x/201801/7000514378.html
302	Chicken	王长平 杨洪升	商品肉鸡养殖过程中值得注意的问题	Notable problems in commercial broiler breeding	2017	China Science and Technology Information. 14, 31-32	http://www.cqvip.com/qk/97377x/201714/672640719.html
303	Chicken	王长平 杨洪升	蛋鸡笼养养殖过程中值得注意的问题	Notable problems in laying hens	2017	China Science and Technology Information. 13, 37-38	http://www.cqvip.com/qk/97377x/201713/672552165.html
304	Chicken	曾金金	肉鸡足垫皮炎的发生和预防	Occurrence and prevention of broiler footpad dermatitis	2017	Poultry Science. 11, 32-34	http://www.cqvip.com/qk/97923a/201711/673783739.html
305	Chicken	刘桂林	马立克氏病鸡组织中PRNP基因表达量分析	PRNP gene expression in tissue analysis of chickens with Marek's Disease	2017	Journal of Gansu Agricultural University. 4, 30-36	http://www.cqvip.com/qk/94944x/201704/673231983.html
306	Chicken	孙永波	肉鸡福利评价研究进展	Progress broiler welfare evaluation	2017		Not available
307	Chicken	刘耀文	笼养与散养在鸡生产中的应用进展	Progress in cage and free-range systems in chicken production	2017	Pigs and Poultry. 10, 23-25	http://www.cqvip.com/qk/93119x/201710/673590402.html
308	Chicken	王继洋	鸭源鸡杆菌相关致病因子研究进展	Progression of disease-causing factors from Gallibacterium anatis	2017	Chinese Journal of Veterinary Science. 8, 1627-1632	http://www.cqvip.com/qk/93164a/201708/672919506.html
309	Chicken	张宏福	肉鸡生产与环境控制研究最新进展	Recent advances in broiler production and environmental control research	2017	China Poultry. 13, 1-5	http://www.cqvip.com/qk/94027x/201713/672738147.html
310	Chicken	杨柳 李保明	蛋鸡栖架立体散养系统研究的发展趋势与问题	Research and development trends on three-dimensional free-range systems for laying hens	2017	Chinese Journal of Animal Science. 3, 1-2	http://www.cqvip.com/qk/91132x/201703/671562358.html
311	Chicken	JL Chen	Responses of broilers to the near-continuous lighting, constant 16-h lighting, and constant 16-h lighting with a 2-h night interruption	Responses of broilers to the near-continuous lighting, constant 16-h lighting, and constant 16-h lighting with a 2-h night interruption	2017	Livestock Science. 206, 135-140	https://doi.org/10.1016/j.livsci.2017.10.019
312	Chicken	张大山	坝上长尾鸡品种标准及生态养殖技术规范研究	Study on the standards of breeding long-tailed chickens and technical specifications for ecological breeding	2017	Hebei Normal University of Science and Technology	http://cdmd.cnki.com.cn/Article/CDMD-10798-1017230260.htm
313	Chicken	孙永波	氨气对肉鸡健康的影响及应对措施	The effect of ammonia on the health of broilers and countermeasures	2017	Journal of Animal Nutrition. 11	http://www.cnki.com.cn/Article/CJFDTotal-DWYX201711005.htm
314	Chicken	Wu, YN	The effect of chronic ammonia exposure on acute-phase proteins, immunoglobulin, and cytokines in laying hens	The effect of chronic ammonia exposure on acute-phase proteins, immunoglobulin, and cytokines in laying hens	2017	Poultry Science. 96(6), 1524-1530	https://doi.org/10.3382/ps/pew454
315	Chicken	Jun Bao	The effect of large or small furnished cages on behaviors and tibia bone of laying hens	The effect of large or small furnished cages on behaviors and tibia bone of laying hens	2017	Journal of Veterinary Behavior. 17, 69-73	https://doi.org/10.1016/j.jveb.2016.09.001
316	Chicken	Wang, CP	The effects of cold stimulation on physiological index of China-Lindian native chickens	The effects of cold stimulation on physiological index of China-Lindian native chickens	2017	Biotechnology and Medical Science. 2016, 92-97	https://doi.org/10.1142/9789813145870_0013
317	Chicken	Wang, CP	The effects of low temperature on fluctuating asymmetry of China-Lindian native chickens	The effects of low temperature on fluctuating asymmetry of China-Lindian native chickens	2017	Biotechnology and Medical Science. 2016, 19-24	https://doi.org/10.1142/9789813145870_0003
318	Chicken	Wang, CP	The study of cold stimulation effecting on immune welfare index of China-Lindian native chickens	The study of cold stimulation effecting on immune welfare index of China-Lindian native chickens	2017	Biotechnology and Medical Science. 2016, 38-43	https://doi.org/10.1142/9789813145870_0006
319	Chicken	Wang, CP	The study of cold stimulation effecting on production performance of China-Lindian native chickens	The study of cold stimulation effecting on production performance of China-Lindian native chickens	2017	Biotechnology and Medical Science. 2016, 139-144	https://doi.org/10.1142/9789813145870_0020
320	Chicken	Li, JL	Transport stress induces weight loss and heart injury in chicks: disruption of ionic homeostasis via modulating ion transporting ATPases	Transport stress induces weight loss and heart injury in chicks: disruption of ionic homeostasis via modulating ion transporting ATPases	2017	Oncotarget. 8(15), 24142-24153	https://dx.doi.org/10.18632%2Foncotarget.15903
321	Chicken	张颖	使用蛋鸡福利养殖笼具减少鸡蛋破损和污染	Use the welfare of laying hens breeding cages reduce egg breakage and contamination	2017	Farmer's Fortune Advisor. 20, 41-41	http://www.cqvip.com/qk/94060x/201720/673892737.html
322	Chicken	王强 童海兵	蛋鸡养殖福利的影响因素与评价方法研究进展	Advances in research on the influencing factors and evaluation methods of laying hen welfare	2018	China Poultry. 10, 40-45	http://www.cqvip.com/qk/94027x/201810/675425394.html
323	Chicken	任 妮	从非洲人的视角 看保护肉鸡福利问题	An African perspective for protecting the welfare of broilers	2018	Foreign Animal Husbandry (Pig and Poultry). 4	http://www.cnki.com.cn/Article/CJFDTotal-GWXM201804008.htm
324	Chicken	徐运杰	断喙和光照对蛋鸡鸡行为的影响	And the impact of light on beak trimming of laying hens chicken behavior	2018		Not available
325	Chicken	Jinming Pan	Artificial light and biological responses of broiler chickens: dose-response	Artificial light and biological responses of broiler chickens: dose-response	2018	Journal of Animal Science. 96(1), 98-107	https://doi.org/10.1093/jas/skx044
326	Chicken	唐彩琰	用采食行为评估动物福利	Assessment of animal welfare by feeding behavior	2018	Pigs and Poultry. 1, 61-64	http://www.cqvip.com/qk/93119x/201801/7000514389.html
327	Chicken	张振斌 王梦芝	冬季有窗式鸡舍内不同位置环境指标的相关性分析	Correlation analysis on environmental indexes of different locations in windowed henhouses in winter	2018	Acta Ecologiae Domastici. 39(5), 56-59	http://jcst.magtech.com.cn/CN/article/downloadArticleFile.do?attachType=PDF&id=1639
328	Chicken	谢守前	中国蛋鸡福利化养殖现状与发展趋势	Current status and development trends of Chinese egg hen welfare farming	2018	Chinese Agricultural Science Bulletin. 17	http://www.cnki.com.cn/Article/CJFDTotal-ZNTB201817022.htm
329	Chicken	Zhengxiang Shi	Design and evaluation of a lighting preference test system for laying hens	Design and evaluation of a lighting preference test system for laying hens	2018	Computers and Electronics in Agriculture. 147, 118-125	https://doi.org/10.1016/j.compag.2018.01.024
330	Chicken	白士宝 滕光辉	栖架养殖模式下蛋鸡体重实时监测系统设计	Design of real-time monitoring systems for laying hens in perch systems	2018	Journal of China Agricultural University. 3, 54-60	http://www.cqvip.com/qk/90547a/201803/674778198.html
331	Chicken	Zhang TM	Development of an early warning algorithm to detect sick broilers	Development of an early warning algorithm to detect sick broilers	2018	Computers and Electronics in Agriculture. 144, 102-113	https://doi.org/10.1016/j.compag.2017.11.032
332	Chicken	王成强	康乐县山坡放养鸡养殖模式的探讨	Discussion Kangle hillside range chicken farming mode	2018		Not available
333	Chicken	JL Chen	Effects of light intensity on growth, anti-stress ability and immune function in yellow feathered broilers	Effects of light intensity on growth, anti-stress ability and immune function in yellow feathered broilers	2018	Brazilian Journal of Poultry Science. 20(1), 79-84	http://dx.doi.org/10.1590/1806-9061-2017-0542
334	Chicken	Xingbo Zhao	Free dietary choice and free-range rearing improve the product quality, gait score, and microbial richness of chickens	Free dietary choice and free-range rearing improve the product quality, gait score, and microbial richness of chickens	2018	Animals. 8(6), 84	https://doi.org/10.3390/ani8060084
335	Chicken	Yaoqin Shen	Healing of growth plate cartilage by hypoxia inducible Factor-l alpha Inhibitor Apigenin on thiram induced tibial dyschondroplasia	Healing of growth plate cartilage by hypoxia inducible Factor-l alpha Inhibitor Apigenin on thiram induced tibial dyschondroplasia	2018	Pakistan Veterinary Journal. 38(2). 143-148	https://doi.org/10.29261/pakvetj/2018.034
336	Chicken	王世玉	鸡舍空气质量管理方案	Hen house air quality management programs	2018	Animal Health. 9, 50-51	http://www.cqvip.com/qk/85563b/201809/675118536.html
337	Chicken	X Dong	High stocking density alters bone-related calcium and phosphorus metabolism by changing intestinal absorption in broiler chickens	High stocking density alters bone-related calcium and phosphorus metabolism by changing intestinal absorption in broiler chickens	2018	Poultry Science. 97(1), 219-226	https://doi.org/10.3382/ps/pex294
338	Chicken	Jiakui Li	Icariin: A potential compound for the recovery of tibial dyschondroplasia affected chicken via up-regulating bmp-2 expression	Icariin: A potential compound for the recovery of tibial dyschondroplasia affected chicken via up-regulating bmp-2 expression	2018	Biological Procedures Online. 15(2018)	https://doi.org/10.1186/s12575-018-0080-y
339	Chicken	Baoming Li	Improving utilization of nests and decreasing mislaid eggs with narrow width of group nests	Improving utilization of nests and decreasing mislaid eggs with narrow width of group nests	2018	International Journal of Agricultural and Biological Engineering. 11(1), 83-87	http://www.ijabe.org/index.php/ijabe/article/view/3167
340	Chicken	张丽凤编辑	本交笼养——种鸡场发展的必然趋势	In-house cage-raising: An inevitable trend in the development of breeder farms	2018	Northern Animal Husbandry	http://www.cnki.com.cn/Article/CJFDTotal-BFMY201802032.htm
341	Chicken	Haibing Tong	Low-protein diets with balanced amino acids reduce nitrogen excretion and foot pad dermatitis without affecting the growth performance and meat quality of free-range yellow broilers	Low-protein diets with balanced amino acids reduce nitrogen excretion and foot pad dermatitis without affecting the growth performance and meat quality of free-range yellow broilers	2018	Italian Journal of Animal Science. 17(3), 698-705	https://doi.org/10.1080/1828051X.2017.1400414
342	Chicken	王强 童海兵	浅析我国蛋鸡福利评价标准的制定	On the development of the welfare of laying hens evaluation criteria	2018		Not available
343	Chicken	陈 进	蛋鸡福利化养殖模式研究进展	Progress on the welfare of laying hen breeding models	2018	Chinese Journal of Animal Husbandry and Veterinary Medicine. 6	http://www.cnki.com.cn/Article/CJFDTotal-ZXWA201806159.htm
344	Chicken	Jilan Chen	Single SNP- and pathway-based genome-wide association studies for beak deformity in chickens using high-density 600K SNP arrays	Single SNP- and pathway-based genome-wide association studies for beak deformity in chickens using high-density 600K SNP arrays	2018	BMC Genomics. 19(501)	https://doi.org/10.1186/s12864-018-4882-8
345	Chicken	刘华格	父母代本交笼养殖技术规程	Technical regulations for poultry breeding	2018	Northern Animal Husbandry. 2, 25-25	http://www.cqvip.com/qk/87394x/201802/674741650.html
346	Chicken	Jiakui Li	Tetramethylpyrazine mitigates toxicity and liver oxidative stress in tibial dyschondroplasia chickens	Tetramethylpyrazine mitigates toxicity and liver oxidative stress in tibial dyschondroplasia chickens	2018	Pakistan Veterinary Journal. 38(1), 76-80	https://doi.org/10.29261/pakvetj/2018.015
347	Chicken	Jinming Pan	The quantitative models for broiler chicken response to monochromatic, combined, and mixed light-emitting diode light: A meta-analysis	The quantitative models for broiler chicken response to monochromatic, combined, and mixed light-emitting diode light: A meta-analysis	2018	Poultry Science. 97(6), 1980-1989	https://doi.org/10.3382/ps/pey065
348	Chicken	Zhonghua Ning	Thyroid transcriptome analysis reveals different adaptive responses to cold environmental conditions between two chicken breeds	Thyroid transcriptome analysis reveals different adaptive responses to cold environmental conditions between two chicken breeds	2018	PLOS ONE 13(1): e0191096	https://doi.org/10.1371/journal.pone.0191096
349	Chicken	祝思琪	规模化养鸡场的动物福利问题及解决对策	Welfare problems and solutions in chicken farm animals	2018		Not available
350	Pig	牟立众	我国动物屠宰法中对不同动物福利的规定简述	A brief description of the regulations on different animal welfare in the Animal Slaughter Law of China	2008	Technical Advisor for Animal Husbandry. 7, 152-152	http://www.cqvip.com/qk/93352a/200807/27650238.html
351	Pig	顾宪红	猪的异常行为与其福利水平	Abnormal behavior and the welfare of pigs	2008	China Animal Husbandry and Veterinary Medicine. 7, 141-145	http://www.cqvip.com/qk/94317a/200807/27771131.html
352	Pig	吴增坚	倡导动物福利	Advocating for animal welfare	2008	Pigs Today. 1, 48-49	http://www.cqvip.com/QK/88370A/200801/26336756.html
353	Pig	周玉刚	发酵床养猪的社会和经济效益分析	An analysis of the social and economic benefits of fermentation beds in pigs breeding	2008	Chinese Journal of Animal Husbandry and Veterinary Medicine. 12, 67-67	http://www.cqvip.com/qk/95987b/200812/28960488.html
354	Pig	孟俊英摘	欧洲人在评估猪咬尾的损失	Assessing the economic losses from pig tail biting in Europe	2008	Raising Pigs. 3	http://www.cnki.com.cn/Article/CJFDTotal-YZZZ200803045.htm
355	Pig	陈炳旭	应对猪屠宰技术进行基础研究	Basic research on pig slaughtering techniques	2008	Meat Industry. 12, 13-14	http://www.cqvip.com/qk/96511x/200812/28989093.html
356	Pig	许军	警惕新型贸易壁垒——渐行渐近的动物福利壁垒	Be wary of new trade barriers - the approach of animal welfare barriers	2008	China Inspection and Quarantine. 11, 11-13	http://www.cqvip.com/qk/90572a/200811/28643521.html
357	Pig	田宝印	北京开始推广九牧生态环保养猪新模式	Beijing begins to promote the new eco-friendly Jiu Mu pig model	2008	Beijing Agriculture. 25	http://www.cnki.com.cn/Article/CJFDTotal-BJNY200825032.htm
358	Pig	杨占清	动物福利与养殖者效益是“共赢”关系	Breeding and animal welfare benefits have a "win-win" relationship	2008	China Animal Health. 3, 101-103	http://www.cqvip.com/qk/81524x/200803/26737514.html
359	Pig	陆伟	浅述“大群饲养”管理方式	Brief Description "large feeding" management	2008		Not available
360	Pig	吴晓鸣	猪的福利问题及对策探讨	Discussion on the welfare problems of pigs and their countermeasures	2008	Fujian Journal of Animal Husbandry and Veterinary medicine. S1, 58-60	http://www.cqvip.com/qk/97802x/20080s1/1003993060.html
361	Pig	陈良云	环境富集与喷淋对夏季肥育猪福利、行为及肉品质的影响	Effects of environmental enrichment and spraying on welfare, behavior and meat quality of summer finishing pigs	2008	Chinese Academy of Agricultural Sciences.	http://cdmd.cnki.com.cn/Article/CDMD-82101-2008130113.htm
362	Pig	顾宪红	通过躯体皮肤损伤和腿脚部损伤评价动物福利	Evaluation of animal welfare through skin damage and leg and foot injuries	2008	Journal of Domestic Animal Ecology. 5, 96-101	http://www.cqvip.com/qk/97767a/2008005/29468399.html
363	Pig	Bao, Endong	Expression of heat shock protein 60 in the tissues of transported piglets	Expression of heat shock protein 60 in the tissues of transported piglets	2008	Cell Stress and Chaperones. 14, 61	https://doi.org/10.1007/s12192-008-0055-z
364	Pig	贺军	适宜喂猪的高产优质青饲料	High-yield and high-quality green fodder suitable for feeding pigs	2008	Livestock and Poultry Industry. 11, 27-28	http://www.cqvip.com/qk/97687a/200811/28689277.html
365	Pig	何军莲	养殖场（户）天地：养猪生产中垫草的作用	Household farms: the role of bedding in pig production	2008	The Chinese Livestock Breeding. 7, 69-69	http://www.cqvip.com/qk/88455x/200807/27248939.html
366	Pig	李凯年	探索如何取得动物福利与动物生产的双赢—荷兰母猪饲养管理的做法与经验及其启示	How to achieve win-win situations between animal welfare and animal production: The practice and experience of Dutch sow feeding management	2008	China Animal Health. 1, 114-117	http://www.cqvip.com/qk/81524x/200801/26444805.html
367	Pig	摘	补充碳酸镁（MgCO3）和L-色氨酸对动物福利和动物胴体及肉质量的影响	Impact of supplemental magnesium carbonate (MgCO3) and L- tryptophan for animal welfare and animal carcass and meat quality	2008		Not available
368	Pig	顾宪红	地板类型对猪生长和健康的影响	Influence of floor type on pig growth and health	2008	Pigs Today. 2, 45-48	http://www.cqvip.com/qk/88370a/200802/26856559.html
369	Pig	颜培实	因地制宜推广发酵床养猪技术	Local conditions to promote fermentation bed pig technology	2008	Swine Industry Science. 9, 25-27	http://www.cqvip.com/qk/90266b/200809/1000392637.html
370	Pig	Huang, Lusheng	Maternal infanticide in sows: Incidence and behavioural comparisons between savaging and non-savaging sows at parturition	Maternal infanticide in sows: Incidence and behavioural comparisons between savaging and non-savaging sows at parturition	2008	Applied Animal Behaviour Science. 109(2-4), 238-248	https://doi.org/10.1016/j.applanim.2007.02.008
371	Pig	吴正杰	营养福利不到位——导致母猪群发性蹄裂病	Nutritional well-being is not in place - resulting in hoof disease in sows	2008	Pigs Today. 2, 29-30	http://www.cqvip.com/qk/88370a/200802/26856551.html
372	Pig	朱凤艳	猪的福利和福利养猪	Pig welfare and welfare pigs	2008		Not available
373	Pig	尹德明	多功能生物活性垫料零排放养猪及其配套技术的研究与应用	Research and application of multi-functional, biologically active litter, zero-discharge pig raising and its supporting technology	2008	Hunan Journal of Animal Science & Veterinary Medicine. 5, 6-9	http://www.cqvip.com/qk/93495x/200805/28573962.html
374	Pig	胡成波	满足现代养猪康乐需要的猪舍建设研究与应用	Research and application of pig house construction to meet the recreational needs of modern pigs	2008	Swine Production. 5, 21-24	http://www.cqvip.com/qk/93387x/200805/28434254.html
375	Pig	顾宪红	猪福利养殖研究	Research on the welfare of pigs in farms	2008	Proceedings of the 7th National Congress and Symposium of the Animal Ecology Branch of China Animal Husbandry and Veterinary Society	http://cpfd.cnki.com.cn/Article/CPFDTOTAL-ZGXJ200807003094.htm
376	Pig	孟宪玉	现代养猪的六个新理念	Six new ideas for modern pig raising	2008	Hunan Feed. 5, 34-37	http://www.cqvip.com/qk/90943x/200805/28507763.html
377	Pig	李瑞丰	实施动物福利基本原则，是从源头防控生猪疫病发生的保障—防疫高效须从保障动物健康做起	The implementation of the basic principles of animal welfare protects against the occurrence of swine plague from the source - the effectiveness of epidemic prevention must start from the protection of animal health	2008	China Animal Health. 1, 102-104	http://www.cqvip.com/qk/81524x/200801/26444801.html
378	Pig	戴益刚	育肥猪高效饲养模式的实践	The practice of efficient feeding modes for finishing pigs	2008	The Chinese Livestock Breeding. 11, 36-38	http://www.cqvip.com/qk/88455x/200811/27788129.html
379	Pig	柴同杰	对集约化畜禽养殖动物福利的认识	Understanding of the welfare in intensive livestock and poultry farming	2008	China Poultry. 8, 21-23	http://www.cqvip.com/qk/94027x/200808/27129265.html
380	Pig	王晓亮	生猪福利养殖及其福利养殖规程研究	Welfare pig farming and breeding procedures welfare research	2008		Not available
381	Pig	孟俊英摘	福利养猪讨论—高福利能否承担得起	A discussion of pig welfare	2009	Pig Feeding. 1	http://www.cnki.com.cn/Article/CJFDTotal-YZZZ200901036.htm
382	Pig	丛树发	从动物福利壁垒谈福利养猪	A discussion of pig welfare and barriers to welfare	2009	Proceedings of the 2009 Annual Conference of the “Hui Sheng Biological” Cup of the Chinese Pig Breeding Technical Paper Contest of the China Pig Breeding Branch of the Chinese Animal Husbandry and Veterinary Society	http://cpfd.cnki.com.cn/Article/CPFDTOTAL-ZGXJ200910008084.htm
383	Pig	Huang, Lusheng	A genome wide detection of quantitative trait loci on pig maternal infanticide behavior in a large scale White Duroc × Erhualian resource population	A genome wide detection of quantitative trait loci on pig maternal infanticide behavior in a large scale White Duroc × Erhualian resource population	2009	Behavior Genetics. 39(2). 213-219	https://doi.org/10.1007/s10519-008-9252-x
384	Pig	Huang, Lusheng	A genome-wide scan reveals candidate susceptibility loci for pig hernias in an intercross between White Duroc and Erhualian	A genome-wide scan reveals candidate susceptibility loci for pig hernias in an intercross between White Duroc and Erhualian	2009	Journal of Animal Science. 87(8), 2469–2474	https://doi.org/10.2527/jas.2008-1601
385	Pig	王黔	我国养猪业健康养殖新理念与相关新技术浅述	A new concept of healthy breeding and related new technologies in China's pig industry	2009	Livestock and Poultry Industry. 5, 4-7	http://www.cqvip.com/qk/97687a/200905/30356128.html
386	Pig	贾志伟	自然法养猪的经验报告	A report on experiences of natural pig raising	2009	Swine Industry Science. 6, 60-63	http://www.cqvip.com/qk/90266x/200906/30699840.html
387	Pig	王勇	设备设施在猪场中应用探讨	Application of equipment and facilities in pig farms	2009	Swine Industry Science. 11, 78-80	http://www.cqvip.com/qk/90266b/200911/32248068.html
388	Pig	张晓玲	功能性饲料在猪上的应用	Application of functional feed in pigs	2009	Pigs and Poultry. 4, 49-50	http://www.cqvip.com/qk/93119x/200904/31128084.html
389	Pig	刁彩霞	东北高寒地区现代化猪场冬季采暖的常用措施	Common measures for winter heating in modern pig farms in the northeast alpine region	2009	Technical Advisor for Animal Husbandry. 2, 28-28	http://www.cqvip.com/qk/93352x/200902/29313297.html
390	Pig	陆亚珍	生猪小型人工授精站的建设与推广	Construction and promotion of a small artificial insemination station for pigs	2009	The Chinese Livestock Breeding. 2, 32-33	http://www.cqvip.com/qk/88455x/200902/29567222.html
391	Pig	张永泰	丹东市种畜场创立种母猪康乐饲养模式	Dandong City Breeding Farm, the creation of a sow breeding stock market	2009	New Agriculture. 6, 4-6	http://www.cqvip.com/qk/94693x/200906/30725761.html
392	Pig	崔洪波	仔猪舍的设计及使用	Design and use of piglet housing	2009	Technical Advisor for Animal Husbandry. 6, 137-137	http://www.cqvip.com/qk/93352x/200906/30518466.html
393	Pig	步跃东	猪细小病毒病的诊治措施	Diagnosis and treatment of porcine parvovirus disease	2009	Technical Advisor for Animal Husbandry. 5, 55-55	http://www.cqvip.com/qk/93352x/200905/30228887.html
394	Pig	杨雪芬	不同水料比液体饲料对生长肥育猪生长性能的影响	Effect of different water-to-liquid ratio on growth performance of growing and finishing pigs	2009	Guangdong Feed. 2, 36-39	http://www.cqvip.com/qk/98431x/200902/29582834.html
395	Pig	冯占雨	猪营养中日粮纤维对环境的影响	Effects of dietary fiber on the environment swine nutrition	2009		Not available
396	Pig	顾宪红	地面类型和玩具对生长猪生长和日常行为的影响	Effects of ground type and toys on the growth and daily behavior of growing pigs	2009	Acta Ecologae Animalis Domastici. 6, 98-104	http://www.cqvip.com/qk/97767a/200906/32781283.html
397	Pig	杨伟	群体规模和玩具对猪福利和生产性能的影响	Effects of group size and toys on pig welfare and performance	2009	Chinese Academy of Agricultural Sciences	http://cdmd.cnki.com.cn/Article/CDMD-82101-2009152622.htm
398	Pig	顾宪红	群体规模和地面空间占有量对猪的福利和生产性能的影响	Effects of population size and floor space occupancy on the welfare and performance of pigs	2009	China Animal Husbandry and Veterinary Medicine. 6, 184-189	http://www.cqvip.com/qk/94317a/200906/30889593.html
399	Pig	谭磊	冬季饮水温度和环境富集对断奶仔猪生产性能、营养素利用、福利及行为的影响	Effects of winter drinking water temperature and environmental enrichment on performance, nutrient utilization, welfare and behavior of weaned piglets	2009	Southwest University	http://cdmd.cnki.com.cn/Article/CDMD-10635-2009105178.htm
400	Pig	陈良云	环境富集与猪的福利	Environmental enrichment and pig welfare	2009	Chinese Journal of Animal Science. 3, 54-57	http://www.cqvip.com/qk/91132x/200903/29474723.html
401	Pig	李锦程	发酵床养猪技术12种说法的探讨	Fermented pig technology: 12 kinds of argument	2009	Rural Culture Technology. 2	http://www.cnki.com.cn/Article/CJFDTotal-NCYS200902018.htm
402	Pig	张庆宁	生态养猪模式中发酵床优势细菌的微生物学性质及其应用研究	Microbial properties of fermented bed dominant bacteria in ecological pig breeding model and its application	2009	Shandong Agricultural Sciences. 4, 99-105	http://www.cqvip.com/qk/94925x/200904/30238750.html
403	Pig	彭国文	美国养猪生产管理研究的新动向	New trends in American pig production management research	2009	China Swine Industry. 7, 64-66	http://www.cqvip.com/qk/87923a/200907/31017814.html
404	Pig	周玉刚	养猪业应遵循的动物福利	Pig industry should focus on animal welfare	2009	Chinese Journal of Animal Husbandry and Veterinary Medicine. 3, 5-7	http://www.cqvip.com/qk/95987b/200903/29855818.html
405	Pig		Inarco系统米达斯生猪电击晕设备福利性及肉质现场研究第一部分：电流特点和击晕有效性	Pig welfare and meat quality with the Midas Inarco Stunning equipment. Part I: Characteristics and stunning effectiveness	2009	Meat Industry. 6, 2-6	http://www.cqvip.com/qk/96511x/200906/30754854.html
406	Pig		Inarco系统米达斯生猪电击晕设备福利性及肉质现场研究第二部分：紧张基本要素和肉质	Pig welfare and meat quality with the Midas Inarco Stunning equipment. Part II: Stress essentials and meat quality	2009	Meat Industry. 7, 3-6	http://www.cqvip.com/qk/96511x/200907/31078879.html
407	Pig	林保忠	西部地区高温高湿环境生物发酵床养猪无限位分娩母猪舍规划设计案例	Planning and design of farrowing sow housing in high temperature and high humidity environments with biological fermentation beds in Western China	2009	Proceedings of the 2009 National Annual Meeting of the China Animal Husbandry and Veterinary Society's Pig Breeding Society “Return to Sheng Bio” Cup National Pig Technology Paper Contest	http://cpfd.cnki.com.cn/Article/CPFDTOTAL-ZGXJ200910008101.htm
408	Pig	闫毅	福利型猪场的规划与设计	Planning and design of welfare farms	2009	Agriculture & Technology. 6, 75-78	http://www.cqvip.com/qk/95592x/200906/32713199.html
409	Pig	潘清	猪人工授精技术应用的实践与思考	Practice and Thinking technology applications insemination	2009		Not available
410	Pig	余聪	生态垫料养猪法存在的问题与应对措施	Problems and countermeasures of ecological litter for raising pigs	2009	Technical Advisor for Animal Husbandry. 9. 27-27	http://www.cqvip.com/qk/93352a/200909/31571200.html
411	Pig	王晓可	家养动物福利研究进展	Progress in research on domestic animal welfare	2009	Feed Industry. 7, 56-59	http://www.cqvip.com/qk/94697x/200907/29998646.html
412	Pig	吴珍芳	BF、DRB、DQB、TAP1和IFN-γ基因作为猪抗病育种分子标记的可行性初步分析	Prospective of BF, DRB, DQB, TAP1 and IFN-γ Genes Used as Porcine Marker Assisted Disease Resistance and Breeding	2009	Biotechnology Bulletin. 1, 103-106	http://www.airitilibrary.com/Publication/alDetailedMesh?docid=10025464-200901-2009-1-103-106-a
413	Pig	肖长峰	猪圆环病毒Ⅱ型的分类和传播方式的最新研究进展	Recent advances in the classification and transmission of porcine circovirus type II	2009	Foreign Animal Husbandry (Pig and Poultry). 5	http://www.cnki.com.cn/Article/CJFDTotal-GWXM200905003.htm
414	Pig	李凯年	母猪跛腿问题日益引起关注	Sow lameness is an issue of growing concern	2009	Pig Science. 10	http://www.cnki.com.cn/Article/CJFDTotal-TJXM200910007.htm
415	Pig	唐万勇	应激对猪群的影响及其控制问题	Stress and its impact on herd control problems	2009		Not available
416	Pig	朱海生	组合式分娩栏对母猪活动和躺卧的影响	The combined effect of farrowing pen on sow activity and lying behaviour	2009	Transactions of the Chinese Society of Agricultural Engineering. 11, 236-240	http://www.cqvip.com/qk/90712x/200911/32362962.html
417	Pig	刘红恩	圈中光线明暗对猪生长发育的影响	The effect of light and darkness on the growth and development of pigs	2009	Gansu Agriculture. 1, 93-93	http://www.cqvip.com/qk/97770x/200901/29169756.html
418	Pig	蒋思文	宰杀方式对猪血液成分以及肉质的影响	The effects of different slaughter measures on pigs blood constituent and meat quality	2009	Journal of Huazhong Agricultural University. 5, 583-586	http://www.airitilibrary.com/Publication/alDetailedMesh?docid=P20090713005-200910-200911190013-200911190013-583-586
419	Pig	王景春	单体限位栏对母猪的影响	The impact of single stalls on sows	2009	Journal of Liaoning Agricultural Vocation-Technical College. 3, 33-34	http://www.cqvip.com/qk/85020a/200903/30871470.html
420	Pig	蒋思文	宰前休息方式对猪福利、血液成分及肉质的影响	The influence of lairage conditions for finishing pigs on mental performance, blood index and meat quality	2009	Acta Veterinaria et Zootechnica Sinica. 40(11), 1645-1650	http://journal09.magtechjournal.com/Jweb_xmsy/CN/article/downloadArticleFile.do?attachType=PDF&id=10090
421	Pig	李凤祥	猪栏设计与动物福利的关系	The relationship between pig pen design and animal welfare	2009	Technical Advisor for Animal Husbandry. 5, 15-15	http://www.cqvip.com/qk/93352x/200905/30228817.html
422	Pig	沈荣华	动物福利问题的理论研究与实际应用	Theoretical research and practical application of animal welfare issues	2009	Pigs and Poultry. 3, 89-91	http://www.cqvip.com/qk/93119x/200903/30448625.html
423	Pig	曾佑全	从动物疫情思考动物福利	Thinking about animal welfare from animal epidemics	2009	Stockbreeding Market. 11, 47-48	http://www.cqvip.com/qk/86570x/200911/31952842.html
424	Pig	王国华	关于猪病防制对策调整的思考	Thinking about swine adjustment of the control measures	2009		Not available
425	Pig	陈一兵	不健康的饲养方式导致动物福利的缺失	Unhealthy feeding practices result in loss of animal welfare	2009	Guide To Chinese Poultry. 21, 44-45	http://www.cqvip.com/qk/97619b/200921/32707951.html
426	Pig	李大刚	生猪各主要阶段的福利问题与良好农业规范	Welfare issues and good agricultural practices in all major stages of live pigs	2009	Swine Production. 5, 46-48	http://www.cqvip.com/qk/93387x/200905/31916472.html
427	Pig	李芳	浅谈养猪业中的动物福利问题	A discussion of animal welfare problems in the pig industry	2010	China Animal Health. 6, 1-4	http://www.cqvip.com/qk/71135x/201107/34114909.html
428	Pig	王远孝	微生物发酵床养猪模式的研究进展	Advances in microbial fermentation bed pig breeding models	2010	Animal Husbandry Environment, Ecology, Safety Production and Management: Proceedings of the 2010 Animal Environment and Ecology Symposium	http://cpfd.cnki.com.cn/Article/CPFDTOTAL-XMWS201007001079.htm
429	Pig	张彬	发酵床生态养殖模式在养猪生产中的应用研究进展	Advances in the application of fermentation beds within an ecological farming model of pig production	2010	China Animal Health. 9, 50-51	http://www.cqvip.com/qk/81524x/201009/35306483.html
430	Pig	刘倩	去势在养猪生产中的应用及对猪生长性能的影响——物理去势与疫苗去势的比较	Application and effect of castration in pig production on pig performance - Comparison of physical castration and vaccines	2010	Pigs and Poultry. 5, 46-48	http://www.cqvip.com/qk/93119x/201005/35479914.html
431	Pig	王昂	咬尾：猪生长过程中的一种不能忽视的不良行为	Bite tailing: a bad behavior that cannot be ignored in grower pigs	2010	Pigs Today. 2, 47-47	http://www.cqvip.com/qk/88370a/201002/33202064.html
432	Pig	李星	咬尾和被咬尾育肥猪的病理性和血液学检查及其预防	Blood tests and a rational and prevent tail biting tail bitten disease and fattening pigs	2010		Not available
433	Pig	Li, B	Characterization of two types of covered creep boxes for piglet usage and piglet performance in a naturally ventilated swine farrowing building	Characterization of two types of covered creep boxes for piglet usage and piglet performance in a naturally ventilated swine farrowing building	2010	Applied Engineering in Agriculture. 26(6), 1043-1049	https://doi.org/10.13031/2013.35910
434	Pig	刘自逵	猪舍空气清洁度调节技术	Cleanliness of the air conditioning technology in pig houses	2010	Agricultural Knowledge. 24	http://www.cnki.com.cn/Article/CJFDTotal-NYZS201024011.htm
435	Pig	潘志忠，白鸽	联合疫苗接种——高效的作用途径	Combined vaccination - an effective pathway	2010	Pigs and Poultry. 5, 27-29	http://www.cqvip.com/qk/93119x/201005/35479906.html
436	Pig	周庆鑫	保健猪舍的建设要求	Construction requirements for healthy pig houses	2010	Technical Advisor for Animal Husbandry. 9, 26-26	http://www.cqvip.com/qk/93352a/201009/35452324.html
437	Pig	董修建	当前我国福利养猪中存在的问题	Current welfare problems in China's pig raising	2010	Northern Animal Husbandry. 5, 15-15	http://www.cqvip.com/qk/87394x/201005/34232915.html
438	Pig	任鑫玉	一起仔猪渗出性皮炎的诊治	Diagnosis and treatment of piglets with exudative dermatitis	2010	Technical Advisor for Animal Husbandry. 4, 135-135	http://www.cqvip.com/qk/93352a/201004/33343859.html
439	Pig	郭玉光	环境温度对猪心率变异性的影响	Effect of ambient temperature on heart rate variability in pigs	2010	Animal Husbandry Environment, Ecology, Safety Production and Management: Proceedings of the 2010 Animal Environment and Ecology Symposium	http://cpfd.cnki.com.cn/Article/CPFDTOTAL-XMWS201007001015.htm
440	Pig	顾宪红	群体规模和玩具对生长猪生产性能及应激水平的影响	Effect of group size and toys on the performance and stress levels of growing pigs	2010	Acta Veterinaria et Zootechnica Sinica. 2, 174-179	http://www.cqvip.com/qk/91152x/201002/33042274.html
441	Pig	刘卫国	人道屠宰对猪肉品质的影响	Effect of humane slaughter on pork quality	2010	Feed Industry. 7, 51-52	http://www.cqvip.com/qk/94697x/201007/33455997.html
442	Pig	Peng. J	Effect of pre-slaughter transport plant on blood constituents and meat quality in halothane genotype of NN Large White × Landrace pigs	Effect of pre-slaughter transport plant on blood constituents and meat quality in halothane genotype of NN Large White × Landrace pigs	2010	Livestock Science. 127(2-3_. 211-217	https://doi.org/10.1016/j.livsci.2009.09.014
443	Pig	陈永辉	康乐锌对断奶仔猪腹泻及生长性能的影响	Effect of recreational zinc on diarrhea and growth performance of weaned piglets	2010	Feed Review. 2, 33-35	http://www.cqvip.com/qk/96534x/201002/32877637.html
444	Pig	安丽蓉	猪舍中氨气治理的有效措施	Effective measures for ammonia in pig houses	2010	Animal Breeding and Feed. 7, 3-5	http://www.cqvip.com/qk/84092x/201007/34518526.html
445	Pig	柴进	宰前应激对猪肉质的影响及其机制研究	Effects and mechanisms of pre-slaughter stress on meat quality	2010		Not available
446	Pig	尹国安	不同畜舍环境对猪的生产性能、行为表达及生理状况的影响	Effects of different housing environments on pig performance, behavioral expression and physiological status	2010	Northeast Agricultural University	http://cdmd.cnki.com.cn/Article/CDMD-10224-2010264300.htm
447	Pig	栗柱	不同种类的PCV2疫苗对免疫仔猪行为的影响	Effects of different kinds of PCV2 vaccines on the behavior of immunized piglets	2010	Pigs and Poultry. 6, 2-3	http://www.cqvip.com/qk/93119x/201006/36177631.html
448	Pig	顾宪红	地面类型和玩具对生长猪应激水平和种属行为的影响	Effects of floor type and toys on stress response and generic behaviours in growing pigs	2010	Acta Veterinaria et Zootechnica Sinica. 41(1), 53-59	http://www.xmsyxb.com/CN/article/downloadArticleFile.do?attachType=PDF&id=9455
449	Pig	Li, B	Effects of neoprene mat on diarrhea, mortality and foreleg abrasion of pre-weaning piglets	Effects of neoprene mat on diarrhea, mortality and foreleg abrasion of pre-weaning piglets	2010	Preventive Veterinary Medicine. 95(1-2), 16-22	https://doi.org/10.1016/j.prevetmed.2010.03.011
450	Pig	袁玉华	农村养猪场的环境控制	Environmental control of rural pig farms	2010	China Swine Industry. 4, 61-62	http://www.cqvip.com/qk/87923a/201004/33553124.html
451	Pig	曲立新	为猪的矿物质需要设立NRC营养标准	Establishing NRC nutritional standards for pigs	2010	Pigs and Poultry. 2, 3-6	http://www.cqvip.com/QK/93119X/201002/33319771.html
452	Pig	徐静	欧盟消费者对仔猪疫苗去势和麻醉手术去势的反响:跨国定量研究	EU consumer castration of piglets vaccines and anesthesia surgical castration response: transnational quantitative research	2010		Not available
453	Pig	吕静	猪场养殖环境与动物福利的探讨	Explore farm farming environment and animal welfare	2010		Not available
454	Pig	农华杰	针对猪呼吸道疾病和多发性浆膜炎,预防用多拉霉素治疗用头孢噻呋:与饲料添加阿莫西林的效果比较	For porcine respiratory and polyserositis, Dora prophylaxis with neomycin ceftiofur: add and feed Comparative effects of amoxicillin	2010		Not available
455	Pig	汪善锋	猪的福利与放牧养猪	Grazing pigs and pig welfare	2010	Acta Ecologiae Animalis Domestici. 1, 109-112	http://www.cqvip.com/qk/71135x/201107/32887166.html
456	Pig	李星	铁的给药途径、次数对猪血液浓度的比较研究	Iron route of administration, the number of comparative studies of blood concentration in pigs	2010		Not available
457	Pig	孟繁荣	利用发酵床养猪应注意的事项	Matters needing attention when using a fermentation bed to raise pigs	2010	Pigs and Poultry. 1, 109-111	http://www.cqvip.com/qk/93119x/201001/33002541.html
458	Pig	张子蕾	自然养猪法技术原理与优点	Natural pig raising technologies: Principles and advantages	2010	Shandong Journal of Animal Husbandry and Veterinary Science. 7, 100-101	http://www.cqvip.com/qk/97578x/201007/34618404.html
459	Pig	李芳	浅谈养猪业的动物福利问题	On the issue of animal welfare in pig farming	2010	China Animal Health. 6, 1-4	http://www.cqvip.com/QK/81524X/201006/34114909.html
460	Pig	郭鹏	发酵床养猪法对动物福利的影响	Pig impact on animal welfare fermentation method	2010		Not available
461	Pig	刘良	种猪生态圈舍生产工艺及建筑设计	Pig pens ecological production technology and architectural design	2010		Not available
462	Pig	李凯年	猪的动物福利问题及其背后的科学	Pig welfare issues and the science behind them	2010	Swine Industry Science. 10, 100-103	http://www.cqvip.com/qk/90266b/201010/35757655.html
463	Pig	沈磊磊	猪群保健的养、防、治要求	Requirements for raising, preventing and treating pig health	2010	Chinese Animal Husbandry and Veterinary Abstracts. 1, 36-36	http://www.cqvip.com/qk/87819x/201001/1001946691.html
464	Pig	吴中红	母猪舍建设与环境控制	Sow house construction and environmental control	2010	Swine Industry Science. 3, 48-50	http://www.cqvip.com/qk/90266b/201003/33247403.html
465	Pig	于宏	仔猪口服利巴韦林药代动力学及体内外毒性试验研究	Study on pharmacokinetics and in vitro and in vivo toxicity of oral ribavirin in piglets	2010	Shandong Agricultural University	http://cdmd.cnki.com.cn/Article/CDMD-10434-1011019298.htm
466	Pig	朱年华	康乐锌与氧化锌不同配比对断奶仔猪应用效果研究	Study on the application effect of different ratios of recreational zinc and zinc oxide on weaned piglets	2010	Feed Review. 11, 34-36	http://www.cqvip.com/qk/96534x/201011/36117268.html
467	Pig	李凯年	猪水疱病的临床意义、防控进展与趋势	The clinical significance of swine vesicular disease, prevention and control, progress and trends	2010	Pig Industry Science. 4	http://www.cnki.com.cn/Article/CJFDTotal-TJXM201004007.htm
468	Pig	李星	动物福利评估及其与过度拥挤之间的联系	The link between animal welfare assessment and its relationship with overcrowding	2010		Not available
469	Pig	刘小芳	发酵床养猪的主要技术措施	The main technical measures fermentation bed pig	2010	Henan Agriculture. 12, 43-43	http://www.cqvip.com/qk/97971x/201012/36005518.html
470	Pig	富春妮	种草喂猪 好处多多	There are many benefits to planting grass and feeding pigs	2010	Swine Production. 2, 14-14	http://www.cqvip.com/qk/93387x/201002/33357984.html
471	Pig	李政萍	在经济效益与动物福利之间寻找平衡点	To find a balance between economic efficiency and animal welfare	2010	Pigs and Poultry. 4, 13-15	http://www.cqvip.com/qk/93119x/201004/34750122.html
472	Pig	杨建春	断奶仔猪多系统衰竭综合征的治疗	Treatment of multiple systemic exhaustion syndrome in weaned piglets	2010	Rural Agriculture Farmer: First Half of the Month. 12, 60-60	http://www.cqvip.com/qk/91340x/201012/36304922.html
473	Pig	李文希	两个不同猪场的先天性免疫和管理	Two innate immunity and manage different farms	2010		Not available
474	Pig	白春艳	断奶日龄和光照时间对猪免疫功能和生长的影响研究	Weaning age and illumination time to study the impact of swine immune function and growth	2010		Not available
475	Pig	Ding, NS	Association and haplotype analysis of candidate genes in five genomic regions linked to sow maternal infanticide in a white Duroc x Erhualian resource population	Association and haplotype analysis of candidate genes in five genomic regions linked to sow maternal infanticide in a white Duroc x Erhualian resource population	2011	BMC Genetics. 12, 1-8	https://doi.org/10.1186/1471-2156-12-24
476	Pig	刘作华	农场动物福利现状及对策	Current status and countermeasures of farm animal welfare	2011	Chinese Agricultural Science Bulletin. 3, 251-256	http://www.cqvip.com/qk/91831x/201103/37292147.html
477	Pig	潘晓亮	发酵床养猪的研究现况与展望	Current status and prospects of research on pigs in fermentation beds	2011	China Animal Husbandry＆ Veterinary Medicine. 6, 211-214	http://www.cqvip.com/qk/94317x/201106/38167338.html
478	Pig	尹国安	垫草型母猪分娩栏的设计和应用	Design and application of sow farrowing columns	2011	Hubei Agricultural Sciences. 22, 4664-4666	http://www.cqvip.com/qk/93129x/201122/40369073.html
479	Pig	陈国福	现代母猪福利养殖生产工艺的设计	Design of modern, welfare-friendly, breeding production technologies for sows	2011	Heilongjiang Animal Science and Veterinary Medicine. 3, 71-72	http://www.cqvip.com/qk/71026x/2011003/1001582515.html
480	Pig	贾金生	发酵床对育肥猪生产性能和肉品质的影响	Effect of fermented beds on performance and meat quality of finishing pigs	2011	Heilongjiang Animal Science And veterinary Medicine. 3, 78-79	http://www.cqvip.com/qk/96216x/201103/37263525.html
481	Pig	吴振	安抚剂和玩具对断奶仔猪福利水平的影响	Effects of music and toys on the welfare of weaned piglets	2011	Chinese Academy of Agricultural Sciences	http://cdmd.cnki.com.cn/Article/CDMD-82101-1011158970.htm
482	Pig	曹婷	农村养猪场的环境控制措施	Environmental control measures for rural farms	2011	China Swine Industry. 1, 57-58	http://www.cqvip.com/qk/87923a/201101/36545450.html
483	Pig	李敬	浅谈养猪场的环境控制技术措施	Environmental control measures on farms	2011	Livestock and Poultry Industry. 7, 16-17	http://www.cqvip.com/qk/97687a/201107/38485476.html
484	Pig	刘德娟	“加三减一”节能环保养猪技术试验应用研究	Experimental research on energy saving pig technology "plus three one minus"	2011	China Swine Industry. 3, 44-47	http://www.cqvip.com/qk/87923a/201103/37289570.html
485	Pig	胡成波	种猪康乐饲养模式的探索研究	Exploration and research on breeding pigs	2011	Proceedings of the 4th Annual Conference of Animal Husbandry and Veterinary Medicine of Nanjing Agricultural University	http://www.airitilibrary.com/Publication/alDetailedMesh?docid=7360335
486	Pig	牛静华	牡丹江地区发酵床养猪技术可行性研究	Feasibility study of pig breeding in fermentation beds in Mudanjiang Area	2011	Chinese Journal of Animal Husbandry and Veterinary Medicine. 11, 13-14	http://www.cqvip.com/qk/95987b/201111/39471199.html
487	Pig	孙友德	发酵床养有机猪是保护生态环境提高动物福利、关注人类健康的集中体现	Fermentation beds for organic pig raising to protect the ecological environment, improve animal welfare, with attention to human health	2011	Pigs and Poultry. 6, 60-62	http://www.cqvip.com/qk/93119x/201106/39969734.html
488	Pig	高凤仙	发酵床养猪及其关键影响因素	Fermentation pig beds and its key influencing factors	2011	Acta Ecologae Animalis Domastici. 4, 93-96	http://www.cqvip.com/qk/97767a/201104/39732776.html
489	Pig	Li, BM	Field evaluation of a water-cooled cover for cooling sows in hot and humid climates	Field evaluation of a water-cooled cover for cooling sows in hot and humid climates	2011	Biosystems Engineering, 110(4), 413-420	https://doi.org/10.1016/j.biosystemseng.2011.08.012
490	Pig	黄川	现代养猪业的创新技术及其运用	Innovative technology and application in modern pig industry	2011	Swine Industry Science. 12, 46-49	http://www.cqvip.com/qk/90266b/201112/40426720.html
491	Pig	莫乃国	南宁地区养猪业福利问题的调查研究	Investigation and research on welfare problems of the pig industry in Nanning Area	2011	Guangxi University	http://cdmd.cnki.com.cn/Article/CDMD-10593-1012496695.htm
492	Pig	张俊宝	安徽省亳州市发酵床生态养猪技术的应用效果观察	Observation on application effect of ecological pig raising technology in fermentation beds in Bozhou City, Anhui Province	2011	Zhejiang Journal of Animal Science and Veterinary Medicine. 5, 22-23	http://www.cqvip.com/qk/97563x/201105/40750578.html
493	Pig	朱勇文	对猪行为的初探	On the behavior of pigs	2011		Not available
494	Pig	张园园	论供应链环境下养猪场户的质量安全行为	On the quality and safety of pig farm households in the supply chain	2011	Science Technology & Industry. 10, 99-104	http://www.cqvip.com/qk/98093a/201110/39671360.html
495	Pig	王宗元	浅议动物福利发展现状及面临的机遇	On the status of animal welfare development and opportunities	2011	Chinese Journal of Animal Quarantine. 5, 56-57	http://www.cqvip.com/qk/91225a/201105/37733857.html
496	Pig	孟繁荣天通动保专家组	有机猪养殖技术（一）	Organic pig farming techniques	2011	Pigs and Poultry. 4, 77-78	http://www.cqvip.com/qk/93119x/201104/38727117.html
497	Pig	任颖	两层楼的养猪场——高且干燥	Pig-storey - High and dried	2011	Pigs and Poultry. 4, 23-24	http://www.cqvip.com/qk/93119x/201104/38727084.html
498	Pig	孙世民	优质猪肉供应链中养猪场户的质量安全认知与行为分析——基于9省份653家养猪场户的问卷调查	Quality and safety awareness and behavior analysis of pig farm households a in high quality pork supply chain—Based on a questionnaire survey of 653 pig farm households in 9 provinces	2011	Problems of Agricultural Economy. 3, 76-81	http://www.cqvip.com/qk/96316x/201103/37301463.html
499	Pig	钟澜	发展有机猪生产的建议	Recommendations for the development of organic pig production	2011	Chinese Animal Husbandry and Veterinary Abstracts. 2, 17-18	http://www.cqvip.com/qk/87819x/201102/38630017.html
500	Pig	王恬	微生物发酵床养猪技术的研究与应用	Research and application of microbial fermentation bed pig raising technology	2011	China Animal Husbandry ＆ Veterinary Medicine. 5, 206-209	http://www.cqvip.com/qk/94317a/201105/37794865.html
501	Pig	程忠刚	目前猪场应重点关注的几个问题	Several, current issues that pig farms should focus on	2011	Pigs Today. 5, 28-32	http://www.cqvip.com/qk/88370a/201105/39337594.html
502	Pig	朱勇文	母猪躺卧性肩部溃疡	Shoulder ulcers in sows from lying	2011	Pigs and Poultry. 3, 52-55	http://www.cqvip.com/qk/93119x/201103/37728346.html
503	Pig	张伟	影响种公猪精液品质主要因素的研究	Study of the main factors affecting the quality of boar semen	2011	Pigs and Poultry. 6, 82-84	http://www.cqvip.com/qk/93119x/201106/39969748.html
504	Pig	李鹰	猪高热综合征——养猪人何时驱除的噩梦	Swine fever syndrome - A nightmare to get rid of	2011	Livestock and Poultry Industry. 3, 8-13	http://www.cqvip.com/qk/97687a/201103/36987951.html
505	Pig	蓝荣庚	浅谈养殖福利对妊娠母猪生产性能的影响	Talking about the impact of farming on the welfare of pregnant sows performance	2011	Pigs Today. 6, 36-40	http://www.cqvip.com/qk/88370a/201106/40094252.html
506	Pig	崔永慧	公猪中粪臭素的含量及其降解的研究	The Content boars and skatole degradation	2011		Not available
507	Pig	朱勇文	益生素在养猪生产中是否有效	The effectiveness of probiotics in pig production	2011	Pigs and Poultry. 2, 33-36	http://www.cqvip.com/qk/93119x/201102/37163110.html
508	Pig	陶莉	饲料成本对英国养猪生产行业的影响	The impact of feed costs on the UK pig production industry	2011	Pigs and Poultry. 2, 3-7	http://www.cqvip.com/qk/93119x/201102/37163097.html
509	Pig	李柱	音乐和玩具对断奶仔猪福利水平的影响	The impact of music and toys on the welfare of weaned piglets	2011	Chinese Academy of Agricultural Sciences.	http://cdmd.cnki.com.cn/Article/CDMD-82101-1011158970.htm
510	Pig	Bill Close	现代高性能基因型猪的微量元素营养	Trace element nutrition of modern high-performance genotype pigs	2011	International Symposium on New Application Technology of Trace Elements in Green Minerals and Proceedings of the Second Mineral Trace Elements Conference	http://cpfd.cnki.com.cn/Article/CPFDTOTAL-BJTK201105002005.htm
511	Pig	周勤	群养与限位栏饲养模式下妊娠母猪繁殖性能及行为的比较研究	A comparative study of reproductive performance and behavior in group-housed pregnant sows with sows in farrowing crates	2012	Nanjing Agricultural University	http://cdmd.cnki.com.cn/Article/CDMD-10307-1013283031.htm
512	Pig	张贤群	提高经济收益和生产力的新一代养猪生产技术	A new generation of pig production technology that improves economic returns and productivity	2012	Pigs and Poultry. 11, 35-37	http://www.cqvip.com/qk/93119x/201211/45396848.html
513	Pig	姜海龙	猪日粮纤维营养研究进展	Advances in research on dietary fibre in pig diets	2012	Feed Review. 7, 16-19	http://www.cqvip.com/qk/96534x/201207/42837940.html
514	Pig	吴康乐	副猪嗜血杆菌致病性的研究进展	Advances in research on pathogenicity of Haemophilus parasuis	2012	Journal of Shaoguan University, Social Science Edition. 2, 48-52	http://www.cqvip.com/qk/83605b/201202/41379417.html
515	Pig	赵培培	动物福利 任重道远	Animal welfare has a long way to go	2012	Animal Health. 11, 4-8	http://www.cqvip.com/qk/85563b/201211/43850177.html
516	Pig	张春红	发酵床在有机猪养殖中的应用探讨	Application fermentation beds in organic pig farming	2012	Heilongjiang Animal Husbandry and Veterinary Medicine. 10	http://www.cnki.com.cn/Article/CJFDTotal-HLJX201210013.htm
517	Pig	李钢浦	现代化设备在猪场的应用（上）	Application of modern equipment in pig farms (2)	2012	Northern Animal Husbandry. 19, 17-17	http://www.cqvip.com/qk/87394x/201219/43920145.html
518	Pig	邱文英	猪安乐死前、后皮质激素、去甲肾上腺素和乳酸盐浓度	Before pigs were euthanized after corticosteroids, noradrenaline and lactate concentration	2012		Not available
519	Pig	何闪	最佳植物蛋白断奶	Best vegetable protein for weaning	2012	Foreign Animal Husbandry (Pig and Poultry). 12	http://www.cnki.com.cn/Article/CJFDTotal-GWXM201207006.htm
520	Pig	李春彦	种公猪的饲养管理	Breeding management of boars	2012	Modern JOurnal of Animal Husbandry and Veterinary Medicine. 8, 29-31	http://www.cqvip.com/qk/96537a/201208/43305109.html
521	Pig	张胜军	应激及养殖生产中常见的因素	Common factors of stress in agricultural production	2012	Technical Advisor for Animal Husbandry. 3, 56-56	http://www.cqvip.com/qk/93352a/201203/41142388.html
522	Pig	尹国安	垫草丰富型福利猪舍的常见模式	Common patterns for bedding-rich welfare pig houses	2012	Animal Husbandry and Feed Science. 5, 111-113	http://www.cqvip.com/qk/97126a/201205/42547748.html
523	Pig	尹国安	户外活动猪舍的设计和应用	Design and application of outdoor pig houses	2012	Heilongjiang Animal Science and Veterinary Medicine. 3, 72-73	http://www.cqvip.com/qk/96216x/201203/41043166.html
524	Pig	黄恪华	日粮纤维营养及其在母猪日粮中的应用研究	Dietary fiber nutrition and its application in sow diets	2012	China Swine Industry. 2, 45-47	http://www.cqvip.com/qk/87923a/201202/41062171.html
525	Pig	孙云龙	运输应激对二元杂交仔猪免疫相关因子的影响	Effect of transport stress on immune related factors in hybrid piglets	2012	Nanjing Agricultural University	http://cdmd.cnki.com.cn/Article/CDMD-10307-1013284705.htm
526	Pig	宾石玉	发酵床对哺乳仔猪生长性能和健康的影响	Effects of fermentation bed on the growth performance and health of suckling piglets	2012	Heilongjiang Animal Science and Veterinary Medicine. 6, 81-82	http://www.cqvip.com/qk/96216x/201206/42025154.html
527	Pig	邢亚亮	仔猪断奶重窝内标准差的母体效应估计	Estimation of the maternal effect on standard deviation on piglets weaning	2012	Agricultural Technology＆ Equipment. 15, 62-65	http://www.cqvip.com/qk/87754a/201215/43190116.html
528	Pig	闻治国	欧盟动物福利条例：改变猪的饲养模式	EU animal welfare regulations: Changing the feeding pattern of pigs	2012	Pigs Today. 3, 47-48	http://www.cqvip.com/qk/88370a/201203/44608119.html
529	Pig	李艳萍	妊娠母猪的饲养管理	Feeding management of pregnant sows	2012	Chinese Journal of Animal Husbandry and Veterinary Medicine. 9, 85-86	http://www.cqvip.com/qk/95987b/201209/43473939.html
530	Pig	程佳	影响母猪使用寿命的遗传因素	Genetic factors affecting the service life of sows	2012	Pigs and Poultry. 11, 40-42	http://www.cqvip.com/qk/93119x/201211/45396850.html
531	Pig	杨跃奎	青绿饲料对川藏黑猪繁殖性能的影响	Impact of green feed on the Sichuan-Tibet pig reproductive performance	2012		Not available
532	Pig	尹国安	垫草对猪的福利和生产性能的影响	Impact of litter on the welfare and performance of pigs	2012	Journal of Communications of the August First Land Reclamation University. 5, 36-40	http://www.cqvip.com/qk/96326x/201205/43655380.html
533	Pig	吴建平	生物发酵床养猪效能和猪肉营养成分影响研究	Impact study on efficiency of pig feeding and nutritional composition of meat on the basis of bio-bed system	2012	Acta Prataculturae Sinica. 21(2), 212-218	http://cyxb.magtech.com.cn/CN/article/downloadArticleFile.do?attachType=PDF&id=4157
534	Pig	王友杉	改善母猪福利 提高繁殖性能	Improve the welfare of sows to improve reproductive performance	2012	The Chinese Livestock Breeding. 5, 45-46	http://www.cqvip.com/qk/88455x/201205/42158782.html
535	Pig	盛清凯	发酵床养猪技术的创新性研究进展	Innovative research on pig breeding technology in fermentation beds	2012	Swine Industry Science. 8, 74-76	http://www.cqvip.com/qk/90266b/201208/43260934.html
536	Pig	李文刚	现代化养猪新特点及发展趋势	New characteristics and development trends of modern pig raising	2012	Contemporary Animal Husbandry. 12, 37-38	http://www.cqvip.com/qk/93041x/201501z/68688877504849534850485050.html
537	Pig	赵希彦	基于福利的新型多元化猪生产系统	New diversified pig production system based on welfare	2012	Animal Husbandry and Veterinary Medicine. 12, 225-230	http://www.cqvip.com/qk/94317a/201212/44441965.html
538	Pig	徐静	猪福利与人类健康:探索双赢途径	Pig welfare and human health: to explore ways to win	2012		Not available
539	Pig	韩其岐	复合双歧杆菌油乳剂的研制及其防治仔猪腹泻和促生长效果的研究	Preparation of compound Bifidobacterium oil emulsions and its effect on growth and diarrhea prevention in piglets	2012	Nanjing Agricultural University	http://cdmd.cnki.com.cn/Article/CDMD-10307-1013283032.htm
540	Pig	吴永绍	规模化猪场生猪健康养殖体系的研究与实践——以广西柯新源集团公司为例	Research and practice scale pig farming health systems - Guangxi Kexin Yuan Group Company	2012		Not available
541	Pig	徐亚楠	秸秆垫料发酵床养猪的菌种筛选及工艺研究	Straw bedding fermented pig strains and Preparation	2012		Not available
542	Pig	编	趋于高科技自动化的猪圈	Tends to be high-tech automation pigpen	2012		Not available
543	Pig	张贤群	公猪阉割术的末路与动物福利问题	The end of boar castration and animal welfare	2012	Pigs and Poultry. 12, 39-41	http://www.cqvip.com/qk/93119x/201212/44177422.html
544	Pig	徐静	以猪的行为评估猪福利	To assess the behavior of pigs pig welfare	2012		Not available
545	Pig	姜振国	耳背包埋蟾酥和雄黄法治疗猪高热综合征	Toad and realgar method for treating pig hyperthermia syndrome	2012	Journal of Animal Science and Veterinary Medicine. 2, 11-12	http://www.cqvip.com/qk/90055x/201202/41266156.html
546	Pig	Marije Oostindjer	了解仔猪采食偏好	Understanding piglet feeding preferences	2012	Feed Industry. 20	http://www.cnki.com.cn/Article/CJFDTotal-FEED201220011.htm
547	Pig	林保忠	西部地区高温高湿环境区规模化猪场规划设计建设的福利化改进措施	Welfare improvements for large-scale pig farm planning and design in high temperature and humidity environmental areas in Western China	2012	Swine Industry Science. 7, 54-55	http://www.cqvip.com/qk/90266b/201207/42751627.html
548	Pig	Zili, J	WSPA and APSRI humane slaughter programme in China: STEPS ®	WSPA and APSRI humane slaughter programme in China: STEPS ®	2012	Animal Welfare. 21(S2), 95-97	https://doi.org/10.7120/096272812X13353700593761
549	Pig	刘信连	浅谈养殖环境条件与猪病的关系	A discussion of the relationship between environmental conditions and pig disease	2013	Livestock and Poultry Industry. 5, 39-41	http://www.cqvip.com/qk/97687a/201305/45726969.html
550	Pig	杨程	平凉市规模养猪场防疫现状及防控技术初探	A preliminary study on the status of epidemic prevention and control technology in large-scale pig farms in Pingliang City	2013	The Chinese Livestock Breeding. 4, 31-32	http://www.cqvip.com/qk/88455x/201304/45665151.html
551	Pig	胡成波	现代养猪先进实用的机械设备	Advanced and practical machinery and equipment for modern pig raising	2013	Swine Production. 6, 81-88	http://www.cqvip.com/qk/93387x/201306/47998496.html
552	Pig	顾宪红	应激对猪生产性能、行为及血液理化指标影响的研究进展	Advances in research on the effects of stress on performance, behavior and blood physical and chemical indicators in pigs	2013	China Animal Husbandry＆ Veterinary Medicine. 1, 111-116	http://www.cqvip.com/qk/94317a/201301/44625801.html
553	Pig	黄强力	不同致晕方式宰后猪肉品质的差异分析	Analysis of pork quality after slaughter performed using different methods	2013	Meat Industry. 3, 19-20	http://www.cqvip.com/qk/96511x/201303/45087243.html
554	Pig	何晓芳	细心照顾淘汰母猪	Careful culling of sows	2013	Pigs and Poultry. 5, 37-38	http://www.cqvip.com/qk/93119x/201305/47998044.html
555	Pig	孙晓飞	大中型猪舍产生氨气的原因、危害及解决方法	Causes, harms and solutions for ammonia gas generation in large and medium-sized pig houses	2013	Chinese Animal Husbandry and Veterinary Abstracts. 5, 73-73	http://www.cqvip.com/qk/87819x/201305/46588305.html
556	Pig	于梦影	性能和高福利的结合	Combining performance and high welfare	2013	Pigs and Poultry. 5, 53-56	http://www.cqvip.com/qk/93119x/201305/47998052.html
557	Pig	刘洪贵	户外饲养的两种民猪杂交初产母猪行为及生理指标的比较	Comparison of behavior and physiological indices of two breeds of primiparous sows reared outdoors	2013	Chinese Journal of Animal Science. 8, 56-60	http://www.cqvip.com/qk/91132x/201308/45653463.html
558	Pig	王拴成	猪油菜籽饼中毒的诊治	Diagnosis and treatment of lard seed cake poisoning	2013	Journal of Animal Science and Veterinary Medicine. 3, 129-130	http://www.cqvip.com/qk/90055x/201303/45747562.html
559	Pig	刘洪贵	妊娠母猪群养模式成功与否的探讨	Discussion on the success of group-housed pregnant sows	2013	Acta Ecologae Animalis Domastici. 5, 85-88	http://www.cqvip.com/qk/97767a/201305/46273352.html
560	Pig	刘洪贵	不同福利措施及品种对母猪的行为、生理、免疫、健康及生产性能的影响	Effect of different welfare measures on behavior, physiology, immunity, health and production performance of sows	2013	Northeast Agricultural University	http://cdmd.cnki.com.cn/Article/CDMD-10224-1013207798.htm
561	Pig	魏峰	发酵床猪舍饲养断奶仔猪效果试验	Effect of fermentation bed use for weaned piglets	2013	Heilongjiang Animal Husbandry and Veterinary: The Second Half of the Moon. 10, 79-80	http://www.cqvip.com/qk/71026x/201310/47676249.html
562	Pig	宋春阳	运输应激对猪机体功能的影响研究进展	Effect of transport stress on pig body function	2013	Journal of Anhui Agricultural Sciences. 7, 2963-2964	http://www.cqvip.com/qk/90168x/201307/45747643.html
563	Pig	刘为凤	ACTH和LPS对猪血液指标及肝脏胆固醇代谢的影响	Effects of ACTH and LPS on blood parameters and liver cholesterol metabolism in pigs	2013	Nanjing Agricultural University	http://cdmd.cnki.com.cn/Article/CDMD-10307-1014216601.htm
564	Pig	赵鑫	环境富集对仔猪和泌乳母猪的行为影响	Effects of environmental enrichment on the behavior of lactating sows and piglets	2013	The Chinese Livestock Breeding. 6, 49-51	http://www.cqvip.com/qk/88455x/201306/46333607.html
565	Pig	Ren, FZ	Effects of lairage time on welfare indicators, energy metabolism and meat quality of pigs in Beijing	Effects of lairage time on welfare indicators, energy metabolism and meat quality of pigs in Beijing	2013	Meat Science. 93(2), 287-291	https://doi.org/10.1016/j.meatsci.2012.09.008
566	Pig	王国甫	母体妊娠期活动受限对母体及子代行为和代谢指标的影响	Effects of maternal activity restriction on maternal and offspring behavior and metabolic indicators	2013	Nanjing Agricultural University	http://cdmd.cnki.com.cn/Article/CDMD-10307-1014219335.htm
567	Pig	何燕柳	猪舍结构及日粮类型对猪舍内环境、猪生长性能及血液各指标的影响	Effects of pig house structure and diet type on pig growth performance and blood index	2013	Guangxi University	http://cdmd.cnki.com.cn/Article/CDMD-10593-1013373467.htm
568	Pig	B Zhou	Effects of tail docking and teeth clipping on the physiological responses, wounds, behavior, growth, and backfat depth of pigs	Effects of tail docking and teeth clipping on the physiological responses, wounds, behavior, growth, and backfat depth of pigs	2013	Journal of Animal Science. 91(10), 4908–4916,	https://doi.org/10.2527/jas.2012-5996
569	Pig	包军	运输影响猪福利和宰后肉质的要素分析	Factor analysis on porcine welfare transport and slaughter of meat	2013	Acta Ecologiae Animalis Domestici. 6, 85-88	http://www.cqvip.com/qk/97767a/201306/46562054.html
570	Pig	雷胜辉	夏季规模化猪场苍蝇的危害及防治策略	Harm and prevention strategies for flies on large-scale pig farms in summer	2013	Pigs Today. 5, 44-45	http://www.cqvip.com/qk/88370a/201305/47440418.html
571	Pig	张杰	我看“发酵床养猪”	I see "fermentation beds for raising pigs"	2013	China Swine Industry. S2, 97-98	http://www.cqvip.com/qk/87923a/2013s2/1005502340.html
572	Pig	万熙柳	提升福利养猪水平获取更高养猪收益	Improve welfare in pig farming to obtain higher incomes	2013	China Swine Industry. 11	http://www.cnki.com.cn/Article/CJFDTotal-ZHUY201311011.htm
573	Pig	邵唏	沼气地热养猪新技术的推介	Introduction of biogas geothermal pig raising technology	2013	China Animal Husbandry Bulletin	http://www.cqvip.com/qk/91064b/201308/45405944.html
574	Pig	王桂玲	生态发酵床养猪技术引进创新	Introduction of ecological fermentation bed technology for pig raising	2013	Henan Agriculture. 14, 50-51	http://www.cqvip.com/qk/97971x/201314/46819302.html
575	Pig	吴正杰	冬季养猪关键技术	Key technologies for raising pigs in winter	2013	China Swine Industry. 2, 57-58	http://www.cqvip.com/qk/87923a/201302/46446985.html
576	Pig	滕光辉	基于机器视觉的猪体体尺测点提取算法与应用	Machine vision algorithms and applications for body size point extraction of pigs	2013	Transactions of the Chinese Society of Agricultural Engineering. 2, 161-168	http://www.cqvip.com/qk/90712x/201302/44552458.html
577	Pig	邱清华	浅议现代猪的福利养殖	On the benefits of modern pig farming	2013	Henan Journal of Animal Husbandry and Veterinary Medicine. 7, 17-19	http://www.cqvip.com/QK/88782X/201307/46561911.html
578	Pig	李玉锁	猪舍建设要实现以猪为本的高效环境管理	Pig house construction to achieve pig-oriented efficient environmental management	2013	China Swine Industry. S2, 52-56	http://www.cqvip.com/qk/87923a/20130s2/1005502328.html
579	Pig	顾宪红	猪的福利养殖与研究进展	Pig welfare farming and research progress	2013	China Swine Industry. 11,	http://www.cnki.com.cn/Article/CJFDTotal-ZHUY201311009.htm
580	Pig	商景峰	仔猪橡皮筋结扎断尾法	Piglet tail rubber band ligation	2013	Pigs Today. 3, 64-65	http://www.cqvip.com/qk/88370a/201303/45846547.html
581	Pig	林保忠	西部地区高温高湿环境区福利化妊娠母猪栏设计	Planning and design of welfare gestation sow houses in a high temperature and high humidity area in western China	2013	Shanghai Journal of Animal Husbandry and Veterinary Medicine. 4, 48-50	http://www.cqvip.com/qk/90037x/201205/43372927.html
582	Pig	张国祥	使用限位栏饲养母猪存在的问题	Problems with raising sows using the limit bar	2013	Animals Breeding and Feed. 5, 9-10	http://www.cqvip.com/qk/84092x/201305/45828932.html
583	Pig	J. Bao	Prolonged latency of pupillary light reflex in confined sows: Possible stress-related symptom?	Prolonged latency of pupillary light reflex in confined sows: Possible stress-related symptom?	2013	Journal of Veterinary Behavior. 8(6), 475-478	https://doi.org/10.1016/j.jveb.2013.07.001
584	Pig	殷超	猪急性期蛋白表达分析及应激相关标志物的蛋白组学筛选	Proteomics screening of acute phase protein analysis and expression of porcine stress-related markers	2013	Nanjing Agricultural University	http://cdmd.cnki.com.cn/Article/CDMD-10307-1014219044.htm
585	Pig	周维仁	微生物发酵床养猪模式的关键技术研究与应用	Research and application of key technologies for microbial fermentation bed pig raising	2013	Jiangsu Agricultural Sciences. 9, 173-176	http://www.cqvip.com/qk/93934x/201309/47358665.html
586	Pig	段栋梁	母猪舍饲群养工艺及智能化管理系统研究与开发	Research and development of sow house feeding groups and intelligent management systems	2013	Journal of Shanxi Agricultural Sciences. 3, 259-292	http://www.cqvip.com/qk/94009x/201303/45115670.html
587	Pig	刘龙申	母猪行为体征实时监测系统关键技术研究与实现	Research and Implementation signs sow behavior monitoring system for key technologies	2013		Not available
588	Pig	孙忠超	我国农场动物福利评价研究	Research on farm animal welfare evaluation in China	2013	Inner Mongolia Agricultural University	http://cdmd.cnki.com.cn/Article/CDMD-10129-1013249785.htm
589	Pig	袁月明	健康养猪模式及设施设备研究进展	Research progress on healthy pig raising models and facilities	2013	Journal of Jilin Agricultural University. 6, 631-637	http://www.cqvip.com/qk/95204x/201306/48156290.html
590	Pig	毛慧	分娩舍的选择：考虑动物福利和经济	Selection of farrowing environments: Animal welfare and economic considerations	2013	Pigs and Poultry. 11, 4-8	http://www.cqvip.com/qk/93119x/201311/47852364.html
591	Pig	陶莉	母猪妊娠舍的选择	Selection of sow gestation housing	2013	Pigs and Poultry. 13, 8-17	http://www.cqvip.com/qk/93119x/201311/47852365.html
592	Pig	孙海清	母猪妊娠日粮中可溶性纤维调控泌乳期采食量的机制及改善母猪繁殖性能的作用	Soluble dietary fiber intake mechanisms for the regulation of lactation and its effect on improving reproductive performance	2013	Huazhong Agricultural University	http://cdmd.cnki.com.cn/Article/CDMD-10504-1014213479.htm
593	Pig	傅强	咬尾和断尾：生物、福利、经济	Tail-biting and tails: biology, welfare, economy	2013	Foreign Animal Husbandry (Pig and Poultry). 9	http://www.cnki.com.cn/Article/CJFDTotal-GWXM201309024.htm
594	Pig	赵瑜	最佳的维生素营养配方	The best vitamin nutritional supplements	2013	Pigs and Poultry. 11, 66-68	http://www.cqvip.com/qk/93119x/201311/47852386.html
595	Pig	尹国安	少量添加稻草对生长猪福利的影响	The effect of adding a small amount of straw on the welfare of growing pig	2013	Chinese Journal of Animal Science. 15, 94-97	http://www.cqvip.com/qk/91132x/201315/46631289.html
596	Pig	韩石磊	地道通风对育肥猪舍冬季环境及猪只生长的影响	The impact of ventilation on the winter environment and pig growth in finishing pig houses	2013	Henan Agricultural University	http://cdmd.cnki.com.cn/Article/CDMD-10466-1014105292.htm
597	Pig	胡成波	法国保育和肥育猪的福利饲养	Welfare and breeding of French nursery and finishing pigs	2013	Swine Production. 2, 85-87	http://www.cqvip.com/qk/93387x/201302/45326788.html
598	Pig	李东胜	南方秋季棚舍内瘦肉型育肥猪的福利评估	Welfare assessment of lean meat-type finishing pigs in southern autumn sheds	2013	Nanjing Agricultural University	http://cdmd.cnki.com.cn/Article/CDMD-10307-1014219230.htm
599	Pig	韦华梅	猪饲养环境的福利问题与安全猪肉生产的对策	Welfare problems in pig breeding environments and countermeasures for safe pork production	2013	Chinese Journal of Animal Science. 14, 26-28	http://www.cqvip.com/qk/91132x/200614/22452463.html
600	Pig	吕彦庆	浅谈发酵床养猪推广过程中存在的问题	A discussion of existing problems in the process of raising pigs in fermentation beds	2014	Chinese Qinghai Journal of Animal and Veterinary Sciences. 3, 58-58	http://www.cqvip.com/qk/93586x/201403/49972002.html
601	Pig	Yan, Huoqi	A survey of Chinese citizens' perceptions on farm animal welfare	A survey of Chinese citizens' perceptions on farm animal welfare	2014	PLOS ONE 9(10): e109177	https://doi.org/10.1371/journal.pone.0109177
602	Pig	孟现成	发酵床养猪技术的优点及存在问题研究进展	Advances in research on the advantages and challenges of fermentation pig breeding technology	2014	Guangdong Feed. 9, 43-45	http://www.cqvip.com/qk/98431x/201409/662517851.html
603	Pig	顾宪红	猪用微生物生态发酵床的管理及规划建设的研究进展	Advances in research on the management and planning of microbial ecological fermentation beds for pigs	2014	Swine Industry Science. 2, 72-74	http://www.cqvip.com/qk/90266b/201402/48718055.html
604	Pig	韩子民	AI公猪管理指南	AI boar management guide	2014	Foreign Animal Husbandry (Pigs and Poultry). 6, 24-26	http://www.cqvip.com/qk/93119x/201406/71878877504849524854484856.html
605	Pig	陈国营	替代阉割的去势方法	Alternative castration methods	2014	Pigs and Poultry. 6, 16-18	http://www.cqvip.com/qk/93119x/201406/71878877504849524854484853.html
606	Pig	任同苏	国营江苏省东海种猪场淮猪保种与开发形势分析	An analysis of the conservation and development of Huai pigs in the state-owned Donghai breeding farm in Jiangsu Province	2014	China Swine Industry. 7, 50-51	http://www.cqvip.com/qk/87923a/201407/661826590.html
607	Pig	苏保胜	浅析猪咬尾的行为学特性与防治措施	Analysis of the behavioral characteristics and control measures for pig tail biting	2014	Henan Journal of Animal Husbandry and Veterinary Medicine. 12, 45-46	http://www.cqvip.com/QK/88782X/201412/663952234.html
608	Pig	杨成	浅析生态猪养殖发展趋势	Analysis of the developing trend of ecological pig breeding	2014	Chinese Animal Husbandry and Veterinary Abstracts. 6, 88-88	http://www.cqvip.com/qk/87819x/201406/661681541.html
609	Pig	张登高	机电在猪舍建设中的应用	Application of electromechanics in pig house construction	2014	Science ＆ Technology Information. 15, 118-118	http://www.cqvip.com/qk/87241x/201415/661834090.html
610	Pig	胡春亮	青绿饲料在养猪生产中的应用及饲喂注意事项	Application of green feed in pig production and feeding precautions	2014	Technical Advisor for Animal Husbandry. 8, 58-58	http://www.cqvip.com/qk/93352a/201408/661638880.html
611	Pig	熊本海	智能化设备在养猪业的应用	Application of intelligent equipment in pig industry	2014	Journal of Rural Animal-Breeding Technology. 3, 72-77	http://www.cqvip.com/qk/98432a/201403/49210395.html
612	Pig	马珊珊	家畜生态与动物福利在生产中的应用	Application of livestock ecology and animal welfare in production	2014	Feed Wide Angle. 24, 37-40	http://www.cqvip.com/qk/91386a/201424/663364531.html
613	Pig	冯小鹿	猪场喂猪自动化管理科学降成本	Automatic feeding systems in pig farms to reduce costs	2014	Jiangxi Feed. 2, 38-39	http://www.cqvip.com/qk/98317x/201402/49334016.html
614	Pig	刘波	微生物发酵床大栏猪舍育肥猪群管理隔离栏结构设计	Balanced structure design of microbial fermentation beds for pig management	2014	Agricultural Science & Technology. 12	http://www.cnki.com.cn/Article/CJFDTotal-HNNT201412049.htm
615	Pig	陶莉	警惕仔猪缺铁性贫血	Be alert to iron deficiency anemia in piglets	2014	Pigs and Poultry. 12, 4-5	http://www.cqvip.com/qk/93119x/201412/71878877504849524950484850.html
616	Pig	董书昌	甘肃省生物发酵床养猪技术调查简报	Brief report on the technology of pig breeding in biological fermentation beds in Gansu Province	2014	Journal of Rural Animal-Breeding Technology. 10, 82-84	http://www.cqvip.com/qk/98432a/201410/78678983504849524948485248.html
617	Pig	林保忠	荣昌猪福利化分娩圈栏设计	Design of Rongchang pig farrowing pens	2014	Shanghai Journal of Animal Husbandry and Veterinary Medicine. 4, 68-69	http://www.cqvip.com/qk/90037x/201404/661790929.html
618	Pig	宋修瑜	猪舍节能型环境控制系统发展及集成应用	Development and integrated application of an energy-saving environmental control system for pig house	2014	Journal of Rural Animal-Breeding Technology. 1, 71-73	http://www.cqvip.com/qk/98432a/201401/48511324.html
619	Pig	杜环利	不同性别猪行为、生长性能和膻味物质的差异及日粮土豆淀粉的调控	Differences in behavior, growth performance and meat taste of entire and castrated boars fed on dietary potato starch	2014	Nanjing Agricultural University	http://cdmd.cnki.com.cn/Article/CDMD-10307-1016041847.htm
620	Pig	王海洲	生态循环中小规模猪场设计	Ecological cycle of small and medium-scale farm designs	2014	Journal of Rural Animal-Breeding Technology. 11, 76-80	http://www.cqvip.com/qk/98432a/201411/663766675.html
621	Pig	闵成军	生猪屠宰前动物福利措施对猪肉品质的影响	Effect of animal welfare measures and slaughter methods on pork quality	2014	Heilongjiang Animal Science and Veterinary Medicine. 7, 213-215	http://www.cqvip.com/qk/96216x/201407/50252412.html
622	Pig	黄健	低蛋白日粮对断奶仔猪生产性能和血液指标的影响	Effect of low protein diets on performance and blood parameters of weaned piglets	2014	Feed Industry. 15, 41-43	http://www.cqvip.com/qk/94697x/201415/661998334.html
623	Pig	Bao, J	Effect of straw enriched environment on behaviors of nursery piglets reared in the farrowing pens	Effect of straw enriched environment on behaviors of nursery piglets reared in the farrowing pens	2014	Journal of Environmental Biology. 35(3), 461-466	http://www.jeb.co.in/index.php?page=abstract&issue=201405_may14&number=3
624	Pig	尚伟伟	土豆淀粉和有机酸对生长育肥猪胴体品质和肠道菌群结构及发酵的影响	Effects of potato starch and organic acids on carcass quality, intestinal flora structure, and fermentation in growing and finishing pigs	2014	Nanjing Agricultural University	http://cdmd.cnki.com.cn/Article/CDMD-10307-1017044614.htm
625	Pig	邢杰	从母猪福利角度评价饲养密度对猪行为和免疫的影响	Evaluation of the effects of stocking density on pig behavior and immunity from the perspective of sow welfare	2014	Swine Industry Science. 6, 108-109	http://www.cqvip.com/qk/90266b/201406/50147886.html
626	Pig	袁翠林	猪运输损失的影响因素	Factors affecting pig transport losses	2014	Chinese Journal of Veterinary Medicine. 4, 4	http://www.cqvip.com/qk/92143x/201404/49544006.html
627	Pig	Zhou, Q	Group housing during gestation affects the behaviour of sows and the physiological indices of offspring at weaning	Group housing during gestation affects the behaviour of sows and the physiological indices of offspring at weaning	2014	Animal. 8(7), 1162-1169	https://doi.org/10.1017/S1751731114001025
628	Pig	王新福	改善人猪福利提高养殖效益	Improving the welfare and efficiency of breeding pigs	2014	Pigs Today. 2, 28-31	http://www.cqvip.com/qk/88370a/201402/49085971.html
629	Pig	刘作华	屠宰方式对育肥猪血液生化指标及肉品质的影响研究	Influence of slaughter methods on blood biochemical parameters and meat quality of finishing pigs	2014	Chinese Journal of Animal Science. 11, 69-74	http://www.cqvip.com/qk/91132x/201411/49845478.html
630	Pig	温福利	福建地区部分猪场猪等孢球虫感染情况调查与分析	Investigation and analysis of coccidiosis infection in pigs on farms in Fujian	2014	Animal Husbandry ＆ Veterinary Medicine. 4, 69-74	http://www.cqvip.com/qk/95129x/2014004/49416675.html
631	Pig	王爱清	种草养猪技术关键点	Key aspects of grass fed technology for growing pigs	2014	Swine Production. 1, 17-20	http://www.cqvip.com/qk/93387x/201401/48559794.html
632	Pig	刘卫国	发酵床养猪关键点控制研究	Key points on the control of fermentation beds for pigs	2014	Shanghai Jiaotong University	http://cdmd.cnki.com.cn/Article/CDMD-10248-1015805971.htm
633	Pig	刘晓琴	“低福利”的猪肢蹄病	Low welfare of swine with limb hoof disease	2014	Pigs Today. 11, 15-17	http://www.cqvip.com/qk/88370a/201411/663014822.html
634	Pig	Q. Zhang	Mapping quantitative trait loci for the lysozyme level and immunoglobulin G blocking percentage of classical swine fever virus	Mapping quantitative trait loci for the lysozyme level and immunoglobulin G blocking percentage of classical swine fever virus	2014	Genetics and Molecular Research. 13(1), 283-290	http://www.funpecrp.com.br/gmr/year2014/vol13-1/pdf/gmr2926.pdf
635	Pig	纪少丽	美国NRC新标准——回顾现代猪种的营养需求	New NRC standards in the United States: Reviewing the nutritional needs of modern pigs	2014	Pigs and Poultry. 8, 21-23	http://www.cqvip.com/qk/93119x/201408/71878877504849524856484857.html
636	Pig	朱勇文编	欧盟母猪营养福利新进展	New progress in sow nutrition welfare in the EU	2014	Swine Industry Science. 2, 24-24	http://www.cqvip.com/qk/90266b/201402/48718037.html
637	Pig	郭健	福利养猪:立法与践行并重	Pig welfare: both legislation and practice	2014	Henan Journal of Animal Husbandry and Veterinary Medicine. 9, 13-14	http://www.cqvip.com/QK/88782X/201409/662553477.html
638	Pig	Bao, J	Small quantities of straw provided daily improve behavior of growing gilts	Small quantities of straw provided daily improve behavior of growing gilts	2014	The International Journal of Applied Research in Veterinary Medicine. 12(1), 54-60	https://www.jarvm.com/articles/Vol12Iss1/Vol12Iss1Bao.pdf
639	Pig	郭晓宇	母猪肢蹄病：提高意识并采取行动	Sow leg and foot disease: Raising awareness and taking action	2014	Pigs Today. 11, 17-18	http://www.cqvip.com/qk/88370a/201411/663014823.html
640	Pig	张俊	阳光猪舍模式养猪	Sunshine pig house model	2014	New Agriculture. 11, 29-30	http://www.cqvip.com/qk/94693x/201411/50125303.html
641	Pig	言语	猪病防控复杂形势考验养殖观念——国外先进生猪疫病防控经验	The complex situation of pig disease prevention and control tests the concept of farming—Experience of advanced pig disease prevention and control in foreign countries	2014	Henan Journal of Animal Husbandry and Veterinary Medicine. 9, 31-32	http://www.cqvip.com/QK/88782X/201409/662553487.html
642	Pig	赵毅	中国养猪业发展与猪药发展方向初探	The development of China's pig industry and the development direction of pig medicine	2014	China Animal Health. 4, 12-17	http://www.cqvip.com/qk/81524x/201404/49240828.html
643	Pig	李修松	母猪饲养的革命--智能化母猪饲喂系统在现代化猪场的应用	The revolution of sow feeding-the application of intelligent sow feeding systems in modern pig farms	2014	Journal of Rural Animal-Breeding Technology. 8, 65-69	http://www.cqvip.com/qk/98432a/201408/662545142.html
644	Pig	Bao, ED	Transportation stress and expression of heat shock protein affecting pork quality	Transportation stress and expression of heat shock protein affecting pork quality	2014	Pakistan Veterinary Journal. 34(1), 112-115	http://www.pvj.com.pk/pdf-files/34_1/112-115.pdf
645	Pig	王长平	养猪生产中值得关注的福利问题	Welfare issues worthy of attention in pig production	2014	Pigs Today. 6, 14-17	http://www.cqvip.com/qk/88370a/201406/50180926.html
646	Pig	姜建兵	特色商品淮猪的生态福利养殖技术	Welfare of Huai pigs within ecological welfare farming	2014	Swine Industry Science. 4, 128-129	http://www.cqvip.com/qk/90266b/201404/49551115.html
647	Pig	李华志	生猪饲养环境的福利问题与安全猪肉生产的对策分析	Welfare problems of the pig breeding environment and countermeasures for safe pork production	2014	Contemporary Animal Husbandry. 9, 23-24	http://www.cqvip.com/qk/93041x/201409z/68688877504849525054484952.html
648	Pig	张策	生产管理基本点回顾（空间）	A review of basic production management (space)	2015	Pigs Today. 10, 54-56	http://www.cqvip.com/qk/88370a/201510/666354750.html
649	Pig	龙定彪	猪用福利咬链对育成猪行为影响的研究	A study of the effect of bite chain enrichment on the behaviour and welfare of pigs	2015	Animal Husbandry and Veterinary Medicine. 8, 160-161	http://www.cqvip.com/qk/95129x/201508/665878339.html
650	Pig	蔡双双	小规模猪场猪瘟、猪蓝耳病免疫抗体检测结果分析及建议	Analysis of detection results of immune antibodies for blue ear disease in piglets on small-scale pig farms	2015	Heilongjiang Animal Husbandry and Veterinary: The Second Half of the Moon. 12, 118-119	http://www.cqvip.com/qk/71026x/201512/667165149.html
651	Pig	万熙卿	关于福利养猪理念与实践若干问题的浅析	Analysis of issues concerning the concept and practice of pig welfare	2015	Swine Production. 1, 81-86	http://www.cqvip.com/qk/93387x/201501/663695240.html
652	Pig	吴林海	生猪养殖户对环境福利的态度及其影响因素分析：江苏阜宁县的案例	Analysis of pig farmers' attitude towards environmental benefits and its influencing factors: the case of Funing county in Jiangsu province	2015	Journal of Southern Yangtze University. 2, 113-121	http://www.airitilibrary.com/Publication/alDetailedMesh?docid=jndxxb-rwshkxb201502018
653	Pig	张兆顺	浅析猪的福利养殖	Analysis of the welfare of pigs	2015	"Heilongjiang Animal Husbandry and Veterinary: The Second Half of the Moon". 10, 77-78	http://www.cqvip.com/qk/71026x/201510/666327783.html
654	Pig	刘虎	日粮纤维在猪生产中的应用	Application of dietary fibre in pig production	2015	Hunan Feed. 6, 11-13	http://www.cqvip.com/qk/90943x/201506/666865338.html
655	Pig	陈佳黎	基于优化特征提取的群养猪个体身份识别方法	Based on an individual group pig identification feature extraction method for optimizing	2015		Not available
656	Pig	梁龙华	妊娠母猪在静态Velos母猪管理系统饲养条件下的行为观察	Behavioral observation of pregnant sows in the static Velos sow management system	2015	Swine Production. 5, 73-74	http://www.cqvip.com/qk/93387x/201505/666194676.html
657	Pig	万熙卿	福利养猪能否提升企业收益？	Can the welfare of pigs improve business income?	2015	Swine Production. 2, 81-84	http://www.cqvip.com/qk/93387x/201502/664469188.html
658	Pig	卫金良	猪传染性关节炎的临床鉴别	Clinical diagnosis of porcine infectious arthritis	2015	Livestock and Poultry Industry. 7, 80-80	http://www.cqvip.com/qk/97687a/201507/665405973.html
659	Pig	孙培明	一例典型猪咬尾症的综合分析与讨论	Comprehensive analysis and discussion of a case of classical swine tail-biting disease	2015	China Swine Industry. 2, 55-58	http://www.airitilibrary.com/Publication/alDetailedMesh?docid=zhonggzy201501015
660	Pig	张铁民	现代化生猪养殖环境测控技术现状与发展趋势	Current status and developing trends of the modern pig breeding environment, measurement, and control technology	2015	Acta Ecologae Animalis Domastici. 4, 1-5	http://www.cqvip.com/qk/97767a/2015004/664848080.html
661	Pig	杨文浩	我国猪病防控现状	Current status of pig disease prevention and control in China	2015	China Animal Husbandry and Veterinary Society Animal Welfare and Healthy Breeding Branch" Inaugural Meeting	Not available
662	Pig	李玉锁	猪舍通风系统的设计及运用	Design and application of pig house ventilation systems	2015	Todays Animal Husbandry and Veterinary Medicine. 3, 11-13	http://www.cqvip.com/qk/97572a/201503/664157793.html
663	Pig	秦田	智能化母猪精确饲喂站的设计	Design of an intelligent sow precision feeding station	2015	Contemporary Animal Husbandry. 7, 36-41	http://www.cqvip.com/qk/93041x/201507/665689064.html
664	Pig	温福利	巴马小型猪疥螨病的诊断与防治	Diagnosis and treatment of scabies in Bama miniature pigs	2015	Animal Husbandry ＆ Veterinary Medicine. 7, 110-112	http://www.cqvip.com/qk/95129x/201507/665531413.html
665	Pig	王广磊	玩具组合对育肥猪咬尾咬耳综合征和生长性能及胴体性状的影响	Effect of combination of a toy fattening pigs ear biting bite syndrome and growth performance and carcass traits	2015		Not available
666	Pig	付玲玲	密度对育肥猪混群后福利指标的影响	Effect of density on the welfare of finishing pigs	2015	Proceedings of the China Pig Industry Science and Technology Conference and the 2015 Annual Conference of the Chinese Society of Animal Husbandry and Veterinary Medicine	http://cpfd.cnki.com.cn/Article/CPFDTOTAL-ZGXJ201509001245.htm
667	Pig	Yin, GA	Effect of lactation environment on behaviour of suckling piglets	Effect of lactation environment on behaviour of suckling piglets	2015	Chemical Engineering Transactions. 46, 1369-1374	https://doi/org/10.3303/CET1546229
668	Pig	潘余乐	饲料原料的颗粒大小对猪生产性能的影响	Effect of particle size of feed ingredients on pig production performance	2015	Pigs and Poultry. 7, 18-19	http://www.cqvip.com/qk/93119x/201507/71878877504849534855484856.html
669	Pig	周明	饲养密度对猪行为表现和福利水平的影响	Effect of stocking density on pig performance and welfare level	2015	Heilongjiang Animal Science And veterinary Medicine. 2, 93-95	http://www.cqvip.com/qk/96216x/201502/663686169.html
670	Pig	蒲施桦	饲养密度对荣昌保育仔猪生产性能的影响	Effect of stocking density on production performance of Rongchang nursery piglets	2015	Shanghai Animal Husbandry and Veterinary Communications. 1, 40-41	http://www.airitilibrary.com/Publication/alDetailedMesh?docid=shxmsytx201501017
671	Pig	任发政	运输季节对生猪应激及猪肉品质的影响	Effect of transportation season on pig stress and pork quality	2015	Transactions of the Chinese Society of Agricultural Engineering. 1, 333-338	http://www.cqvip.com/qk/90712x/201501/665302904.html
672	Pig	Peng, J	Effects of dietary oregano essential oil supplementation on the stress response, antioxidative capacity, and HSPs mRNA expression of transported pigs	Effects of dietary oregano essential oil supplementation on the stress response, antioxidative capacity, and HSPs mRNA expression of transported pigs	2015	Livestock Science. 180, 143-149	https://doi.org/10.1016/j.livsci.2015.05.037
673	Pig	王博	益生菌、果寡糖对后备母猪生长性能、免疫功能和肠道微生物的影响研究	Effects of fructooligosaccharides on growth performance, immune function and intestinal flora of gilts	2015	Feed Industry. 18. 6-9	http://www.cqvip.com/qk/94697x/201518/667641177.html
674	Pig	黄健	低蛋白和杂粕日粮对生长猪生产性能、养分消化、血液指标和猪舍氨气的影响	Effects of low protein and powder diets on growth performance, nutrient digestion, blood parameters and ammonia in pigs	2015	Feed Industry. 21, 45-47	http://www.cqvip.com/qk/94697x/201521/70696968504849535049484949.html
675	Pig	冯志华	运输及待宰前管理对猪胴体品质的影响	Effects of transportation and pre-slaughter management on pig carcass quality	2015	Pigs and Poultry. 5, 77-78	http://www.cqvip.com/qk/93119x/201505/71878877504849534853485048.html
676	Pig	林杰	影响母猪发情的因素分析和防治措施	Factors affecting estrus analysis and prevention measures	2015	Henan Journal of Animal Husbandry and Veterinary Medicine. 11, 16-17	http://www.cqvip.com/qk/80581x/201511/666870660.html
677	Pig	李秀梅	断奶仔猪的饲养管理技术	Feeding management techniques for weaned piglets	2015	Technical Advisor for Animal Husbandry. 5, 23-23	http://www.cqvip.com/qk/93352x/201508/665364796.html
678	Pig	Tan, ZL	Gaseous emissions, growth performance and pork quality of pigs housed in deep-litter system compared to concrete-floor system	Gaseous emissions, growth performance and pork quality of pigs housed in deep-litter system compared to concrete-floor system	2015	Animal Science Journal. 86(4), 422-427	https://doi.org/10.1111/asj.12311
679	Pig	李锦钰	放牧养猪将重放光彩	Grazing pigs will regain their glory	2015	Swine Industry Science. 7, 117-118	http://www.cqvip.com/qk/90266b/201507/665432106.html
680	Pig	丁永贵	高床发酵床养殖模式是养殖业污染治理与减排的重要模式	High fermentation bed models are important for pollution control and emission reduction in agriculture	2015	Chinese Journal of Traditional Veterinary Science. 9, 134-134	http://www.cqvip.com/qk/95007x/201509/90898383504849534857494951.html
681	Pig	蓝荣庚	母猪高纤维饲粮对母猪繁殖的积极影响,当今的规模化猪场知了多少?	High-fiber diets sow positive impact on reproductive and today's large-scale pig farms cicadas how much?	2015		Not available
682	Pig	蔡宁	改善生产工艺设计提高养猪生产福利标准	Improve production processes designed to increase the production of pig welfare standards	2015		Not available
683	Pig	邹仕成	改善猪的福利 提高养猪效益	Improve the welfare of pigs to improve the efficiency of pig	2015	Livestock and Poultry Industry. 11, 32-33	http://www.airitilibrary.com/Publication/alDetailedMesh?docid=xqy201511016
684	Pig	成建国	改善猪只福利解放生产潜能	Improving pig welfare and production potential	2015	Pig Raising. 6, 117-120	http://www.airitilibrary.com/Publication/alDetailedMesh?docid=yz201506040
685	Pig	刘文峰	红外热成像技术评估妊娠母猪的跛行	Infrared thermography to assess the behavior of pregnant sows	2015	Pigs and Poultry. 6, 12-15	http://www.cqvip.com/qk/93119x/201506/668441425.html
686	Pig	李继仁	猪人工授精中性行为的缺失与弥补	Lack and compensation of sexual behaviour in pig artificial insemination	2015	Animal Husbandry and Veterinary Medicine. 9, 52-55	http://www.cqvip.com/qk/95129x/201509/666230406.html
687	Pig	郑珠连	低成本改善畜舍环境,提高动物福利	Low cost environmental improvements to improve animal welfare	2015	Jilin Animal Science and Veterinary Medicine. 6, 63-64	http://www.cqvip.com/qk/96541x/201506/665117801.html
688	Pig	季香	“古淮”牌老淮猪肉生产技术要点	Main aspects of "Guaihuai" Laohuai pork production technology	2015	Swine Industry Science. 6, 44-46	http://www.cqvip.com/qk/90266x/201506/665069357.html
689	Pig	远德龙	新型节能环保猪舍及其环境评价	New energy saving and environmental assessment barn	2015		Not available
690	Pig	张丞	母猪蹄趾损伤与跛足的发生与预防	Occurrence and prevention of sow toe injuries and lameness	2015	Pigs Today. 5, 72-75	http://www.cqvip.com/qk/88370x/201505/664778202.html
691	Pig	王捷	“猪咬尾经济”引导重视动物福利	Pig "tail biting economy" draws attention to animal welfare	2015	Market Weekly. 15, 1-1	http://www.cqvip.com/qk/87922x/201515/664623340.html
692	Pig	李哲	基于微惯性传感器的猪只姿态检测	Pig attitude detection based on micro inertial sensors	2015	Taiyuan University of Technology	http://cdmd.cnki.com.cn/Article/CDMD-10112-1015603125.htm
693	Pig	许思嘉	福利养猪－母猪各个阶段的营养管理	Pig welfare - nutrition management at all stages of sows	2015		Not available
694	Pig	万熙卿	关于猪用节水饮水装置的研究与应用	Research and application of water-saving drinking devices for pigs	2015	Swine Production. 3, 81-83	http://www.cqvip.com/qk/93387x/201503/665000889.html
695	Pig	许建康	改进几项措施,提高养猪效益	Several measures to improve pig efficiency	2015	Chinese Journal of Traditional Veterinary Science. 11, 96-96	http://www.cqvip.com/qk/95007x/201511/90898383504849534949485652.html
696	Pig	李新松	健康养猪的空间环境与粪污无害化处理技术	Spatial environment and harm-free treatment technologies for healthy pig raising	2015	"Friends of Farmers' Riches"	http://www.cnki.com.cn/Article/CJFDTotal-NMZF201518250.htm
697	Pig	周振金	肉用公猪膻味物质及攻击行为的调控研究	Study on regulation of astringent substances and aggressive behavior of meat boars	2015	Nanjing Agricultural University	http://cdmd.cnki.com.cn/Article/CDMD-10307-1017042048.htm
698	Pig	Liao, XJ	Susceptibility loci for umbilical hernia in swine detected by genome-wide association	Susceptibility loci for umbilical hernia in swine detected by genome-wide association	2015	Russian Journal of Genetics. 51, 1000	https://doi.org/10.1134/S1022795415100105
699	Pig	王胜华	浅谈养猪场的动物福利	Talking about animal welfare on pig farms	2015	Proceedings of the Animal Welfare and Healthy Breeding Branch of the Chinese Society of Animal Husbandry and Veterinary Medicine and the Proceedings of the First Large-scale Health and Welfare Pig Summit Forum.	http://cpfd.cnki.com.cn/Article/CPFDTOTAL-DWCW201509001024.htm
700	Pig	李娟娟	深县猪福利养殖技术要点	Technical points of Shenxian pig welfare farming	2015	Swine Industry Science. 12, 125-126	http://www.cqvip.com/qk/90266b/201512/666957132.html
701	Pig	张丽萍	统糠在养猪生产中的综合作用	The comprehensive effect of rice bran in pig production	2015	Pig raising. 6, 23-24	https://www.airitilibrary.com/Publication/Index?FirstID=yz201506008
702	Pig	赵惠春	生物发酵床技术在断奶仔猪疾病防控中的效果观察	The effect of biological fermentation bedt technology on disease prevention and control in weaned piglets	2015	Contemporary Animal Husbandry. 5, 91-92	http://www.cqvip.com/qk/93041x/201505z/68688877504849534952485356.html
703	Pig	张永刚	受重金属污染的氧化锌日粮对猪健康的影响	The effect on pig health of a zinc oxide diet contaminated by heavy metals on pig health	2015	Feed Industry. 16, 64-64	http://www.cqvip.com/qk/94697x/201516/667618318.html
704	Pig	孟宪武	猪福利养殖引发的思考	Thinking about pig welfare farming	2015	Swine Industry Science. 9, 122-123	http://www.cqvip.com/qk/90266x/201509/665995378.html
705	Pig	张配配	水不仅仅是一种营养物质	Water is more than just a nutrient	2015	Pigs and Poultry. 7, 11-14	http://www.cqvip.com/qk/93119x/201507/71878877504849534855484854.html
706	Pig	尹国安	养猪生产中的福利问题	Welfare issues in pig production	2015	Technical Advisor for Animal Husbandry. 1, 1-3	http://www.cqvip.com/qk/93352b/201501/663909306.html
707	Pig	刘喜生	现代养猪生产中的福利问题与保护措施	Welfare problems and protection measures in modern pig production	2015	Modern animal husbandry. 5, 3-5	http://www.cqvip.com/qk/91811a/201505/665360251.html
708	Pig	刘艳民	猪的福利要求	Welfare requirements of pigs	2015	Technical Advisor for Animal Husbandry. 5, 20-20	http://www.cqvip.com/qk/93352x/201505/664591262.html
709	Pig	顾宪红	母猪电子群养系统和个体限位栏系统繁殖性能及动物福利水平对比分析	A comparison of reproductive performance and animal welfare level for sows in electronic group systems and individual limit bar systems	2016	Acta Veterinaria et Zootechnica Sinica. 6, 1189-1197	http://www.cqvip.com/QK/91152X/201606/669219926.html
710	Pig	陈宏	浅谈动物福利与哺乳仔猪健康养殖	A discussion of animal welfare and healthy breeding of suckling piglets	2016	Swine Industry Science. 9, 124-125	http://www.cqvip.com/qk/90266x/201609/669997323.html
711	Pig	Huang, LS	A genome-wide association study of copy number variations with umbilical hernia in swine	A genome-wide association study of copy number variations with umbilical hernia in swine	2016	Animal Genetics. 47(3), 298-305	https://doi.org/10.1111/age.12402
712	Pig	卫秀余	口腔液在猪病检测上的应用	Application of oral fluid in the detection of swine diseases	2016	Swine Industry Science. 7, 43-43	http://www.cqvip.com/qk/90266x/201607/669486256.html
713	Pig	闫丽	猪行为自动监测技术研究现状与展望	Automatic monitoring of pig behavior: Research status and prospects	2016	Jiangsu Agricultural Science. 2, 22-25	http://www.cqvip.com/qk/93934x/201602/674837889201602007.html
714	Pig	Lao, F	Automatic recognition of lactating sow behaviors through depth image processing	Automatic recognition of lactating sow behaviors through depth image processing	2016	Computers and Electronics in Agriculture. 125, 56-62	https://doi.org/10.1016/j.compag.2016.04.026
715	Pig	张巧红	青绿饲料养猪效益高	Benefits and efficiency of green feed for pigs	2016	Henan Journal of Animal Husbandry and Veterinary Medicine. 7, 39-39	http://www.cqvip.com/qk/80581x/201607/669351841.html
716	Pig	惠雪	福利化养猪生产工艺与技术装备	Benefits of pig production technology and technical equipment	2016	China Swine Industry. 8, 43-46	http://www.cqvip.com/QK/90266B/201608/669762842.html
717	Pig	王爱国	电子母猪群养系统下母猪妊娠期体表损伤以及行为学的研究	Body surface damage and behavior of sows during gestation in an electronic sow herd system	2016	Chinese Journal of Animal Science. 12, 69-73	http://www.cqvip.com/qk/91132x/201612/669283532.html
718	Pig	Haifeng Ji	Changes in the diversity and composition of gut microbiota of weaned piglets after oral administration of Lactobacillus or an antibiotic	Changes in the diversity and composition of gut microbiota of weaned piglets after oral administration of Lactobacillus or an antibiotic	2016	Applied Microbiology and Biotechnology. 100(23), 10081-10093	https://doi.org/10.1007/s00253-016-7845-5
719	Pig	Gu, XH	Chronic heat stress induces immune response, oxidative stress response, and apoptosis of finishing pig liver: a proteomic approach	Chronic heat stress induces immune response, oxidative stress response, and apoptosis of finishing pig liver: a proteomic approach	2016	International Journal of Molecular Sciences. 17(5), 393	https://doi.org/10.3390/ijms17050393
720	Pig	彭健	丹麦猪营养与管理技术及其对中国养猪业的启示	Danish pig nutrition and management technology and the implications for the Chinese Pig Industry	2016	Feed Industry. 21, 1-8	http://www.cqvip.com/qk/94697x/201621/670751475.html
721	Pig	高平	生猪远程监控系统的设计	Design of pig remote monitoring systems	2016	Tianjin Agricultural College. 4	http://www.cnki.com.cn/Article/CJFDTotal-TJXY201604011.htm
722	Pig	张苏楠	基于视频跟踪与多模型声音识别的猪行为检测与分析	Detection and analysis of pig behavior based on video tracking and multi-model voice recognition	2016	Taiyuan University of Technology 2016 Collection	http://cdmd.cnki.com.cn/Article/CDMD-10112-1016714581.htm
723	Pig	卫秀余	猪口腔液与血清中猪瘟、蓝耳病、口蹄疫、伪狂犬抗体检测结果比较	Detection of swine fever, blue ear disease, foot-and-mouth disease and pseudorabies antibody in pig saliva and serum	2016	Livestock and Veterinary Medicine. 9, 156-157	http://www.airitilibrary.com/Publication/alDetailedMesh?docid=xmysy201609046
724	Pig	任天武	副猪嗜血杆菌病的诊断治疗	Diagnosis and treatment of Haemophilus parasuis	2016	Journal of Chinese Veterinary Medicine. 5, 51-52	http://www.airitilibrary.com/Publication/alDetailedMesh?docid=zsyxzz201605029
725	Pig	张文潇	猪传染性胃肠炎的鉴别诊断与治疗	Differential diagnosis and treatment of porcine transmissible gastroenteritis	2016	The Chinese Livestock Breeding. 9, 118-119	http://www.cqvip.com/qk/88455x/201609/670201530.html
726	Pig	席春玲	猪的福利与动物福利产品差异化经营	Differentiation and management of pig welfare and animal welfare products	2016	Swine Industry Science. 8, 49-50	http://www.cqvip.com/qk/90266x/201608/669762844.html
727	Pig	胡刚	关于猪的饲养与管理探讨	Discussion on the breeding and management of pigs	2016	Animal Health. 6, 97-97	http://www.cqvip.com/qk/85563b/201606/668897802.html
728	Pig	刘素利	日粮粗纤维对妊娠母猪福利行为和类固醇激素的影响	Effect of crude dietary fibre on the welfare, behavior and steroid hormones of pregnant sows	2016	Livestock and Veterinary Medicine. 6, 50-52	http://www.airitilibrary.com/Publication/alDetailedMesh?docid=xmysy201606010
729	Pig	顾洪如	饲养方式对猪宰前生理行为、胴体性质及肉品质的影响	Effect of feeding methods on physiology, behavior, carcass properties and meat quality of pigs before slaughter	2016	Scientia Agricultura Sinic. 22, 4441-4450	http://www.cqvip.com/QK/90161X/201622/670743394.html
730	Pig	林亦孝	寄养对哺乳仔猪死亡率的影响	Effect of foster care on the mortality of suckling piglets	2016	Swine Industry Science. 10, 28-28	http://www.cqvip.com/qk/90266a/201610/670299464.html
731	Pig	唐才果	板蓝根对仔猪的生长及免疫抗病性能影响研究	Effect of radix isatidis on growth and immune disease resistance of piglets	2016	Swine Industry Science. 3, 108-110	http://www.cqvip.com/qk/90266b/201603/668196708.html
732	Pig	Shi, ZX	Effects of inductive methods on dunging behavior of weaning pigs in slatted floor pens	Effects of inductive methods on dunging behavior of weaning pigs in slatted floor pens	2016	International Journal of Agricultural and Biological Engineering. 9(4), 192-198	http://www.ijabe.org/index.php/ijabe/article/view/2560
733	Pig	付玲玲	剪牙、断尾和饲养密度对猪的生长、行为和福利指标的影响	Effects of tooth cutting, tailing and stocking density on growth, behavior and welfare indicators of pigs	2016	Nanjing Agricultural University	http://cdmd.cnki.com.cn/Article/CDMD-10307-1017256292.htm
734	Pig	李永辉	电子饲喂模式对母猪福利、健康和生产水平的影响	Electronic feeding patterns influence the welfare, health and production levels of sows	2016	Swine Industry Science. 8, 47-49	http://www.cqvip.com/qk/90266x/201608/669762843.html
735	Pig	张腾	规模化猪场的环境控制与保护措施	Environmental control and protection measures for large-scale pig farms	2016	Guizhou Animal Husbandry and Veterinary Medicine. 2, 57-60	http://www.airitilibrary.com/Publication/alDetailedMesh?docid=gzxmsy201602028
736	Pig	任同苏	东海老淮猪产业化开发经验分享	Experience of the development and industrialization of Donghai Laohuai pig farming	2016	China Swine Industry. 1, 130-131	http://www.cqvip.com/qk/71135x/201107/667752892.html
737	Pig	杨斐	多元福利措施改善巴马小型猪福利状况的实验评价	Experimental evaluation of diverse welfare measures to improve the welfare of the Bama miniature pig	2016	Laboratory Animal and Comparative Medicine. 2, 121-125	http://www.cqvip.com/qk/90605a/201602/668754070.html
738	Pig	张婷	三种猪用动物福利玩具在生产中的试验研究	Experimental study on the production of three kinds of animal welfare toys for pigs	2016	Swine Industry Science. 8, 51-53	http://www.cqvip.com/qk/90266x/201608/669762845.html
739	Pig	傅衍	提高规模化养猪生产效益的遗传育种技术	Genetic breeding technologies for improving the efficiency of large-scale pig production	2016	Pigs and Poultry. 5, 29-31	http://www.cqvip.com/qk/93119x/201605/669013556.html
740	Pig	PIC技术服务部	公猪的动物福利及健康	Health and welfare of boars	2016	Pigs Today. 11, 54-55	http://www.cqvip.com/QK/88370A/201611/670604186.html
741	Pig	贾良梁	理想的维生素营养	Ideal vitamin nutrition	2016	Pigs and Poultry. 4, 54-55	http://www.cqvip.com/qk/93119x/201604/668751129.html
742	Pig	张校军	集约化猪场主要动物福利问题及改善对策	Main animal welfare problems and improvement measures in intensive pig farms	2016	Swine Industry Science. 8, 34-37	http://www.cqvip.com/qk/90266x/201608/669762840.html
743	Pig	陈荣	浅谈福利养猪	On pig welfare	2016	Scientific Breeding. 3, 39-40	http://www.cqvip.com/qk/88475x/201603/668123147.html
744	Pig	刘兵	OTM-TR对生长肥育猪生产性能、微量元素吸收转运排泄的组合效应及机制研究	OTM-TR finishing pigs on growth, study the combined effects of absorption of trace elements transport mechanism and excretion	2016		Not available
745	Pig	麦剑明	猪饲养环境福利存在的问题及预防措施	Problems and preventative measures for the welfare of pigs in the breeding environment	2016	Chinese Journal of Animal Husbandry and Veterinary Medicine. 4, 4-5	http://www.cqvip.com/qk/95987a/201604/668544243.html
746	Pig	冯京海	温热环境对育肥猪体温调节的影响规律	Regularities of thermoregulation in finishing swine affected by thermal-humidity environment	2016	Chinese Journal of Animal Nutrition. 28(11), 3386-3390	http://www.chinajan.com/CN/abstract/html/20161103.htm
747	Pig	王光耀	淮猪福利饲养技术研究	Research on Huai pig breeding technology and welfare	2016	Nanjing Agricultural University	http://cdmd.cnki.com.cn/Article/CDMD-10307-1017260421.htm
748	Pig	张铁民	母猪大栏智能群养系统关键技术研究进展	Research progress on key technologies of intelligent group raising systems in large sow pens	2016	Journal of Northwest Sci-Tech Univ of Agriculture. 4, 24-32	http://www.cqvip.com/qk/90760x/201604/668538872.html
749	Pig	王长松	上海市对入沪途亡动物的监管	Shanghai's supervision of animals on the way to Shanghai	2016	China Journal Of Animal Quarantine. 10, 50-53	http://www.cqvip.com/qk/91225x/201610/670176850.html
750	Pig	翁善钢	仔猪日粮中的六种功能性饲料成分	Six functional feed ingredients in piglet diets	2016	Swine Industry Science. 12, 130-130	http://www.cqvip.com/qk/90266b/201612/671013375.html
751	Pig	荣雷	SLAF-GWAS分析猪腹股沟阴囊疝发生的关联位点及相关候选基因验证	SLAF-GWAS analysis of related sites in pig inguinal scrotal hernia and verification of related candidate genes	2016	Huazhong Agricultural University 2016 collection	http://cdmd.cnki.com.cn/Article/CDMD-10504-1016151466.htm
752	Pig	高岩	关于限位栏你应该了解的一些事	Some things you should know about pig crates	2016	Pigs Today. 6, 91-19	http://www.cqvip.com/qk/88370a/201606/669214803.html
753	Pig	李冬宝	宋修瑜:现代规模养殖业要加强节能猪舍环境控制与粪污尸体无害化处理	Song Xiuyu: Modern scale aquaculture industry should strengthen the environmental control of energy-saving pig houses and the harmless treatment of manure	2016	Northern Animal Husbandry. 20	http://www.cnki.com.cn/Article/CJFDTotal-BFMY201620043.htm
754	Pig	高凤仙	我国农场动物福利的研究现状与展望	Status quo and prospect of farm animal welfare in China	2016	Acta Ecologiae Animalis Domestici. 37(11), 6-10	http://jcst.magtech.com.cn/CN/article/downloadArticleFile.do?attachType=PDF&id=1268
755	Pig	Zhou, B	Stocking density affects welfare indicators of growing pigs of different group sizes after regrouping	Stocking density affects welfare indicators of growing pigs of different group sizes after regrouping	2016	Applied Animal Behaviour Science. 174, 42-50	https://doi.org/10.1016/j.applanim.2015.10.002
756	Pig	李娟娟	止痢草提取物在猪生产上的应用研究	Study on the application of sinensis extract in pig production	2016	Swine Industry Science. 4, 50-50	http://www.cqvip.com/qk/90266a/201604/668555676.html
757	Pig	田青	猪伪狂犬病灭活疫苗(JS-2012-△gI/gE株)免疫效力的研究	Study on the immune efficacy of Porcine inactivated vaccine (JS-2012-△gI/gE strain)	2016	Chinese Academy of Agricultural Sciences 2016 Collection	http://cdmd.cnki.com.cn/Article/CDMD-82101-1016174545.htm
758	Pig	Gan, L	The effect of mixing levels on aggression at weaning in piglets	The effect of mixing levels on aggression at weaning in piglets	2016	Applied Animal Behaviour Science. 179. 32-38	https://doi.org/10.1016/j.applanim.2016.03.009
759	Pig	田华	发酵床养猪对环境保护的作用及前景	The role and prospects of fermentation beds in pig breeding	2016	The Chinese Livestock Breeding. 7, 105-107	http://www.cqvip.com/qk/88455x/201607/669611570.html
760	Pig	刘作华	福利化养猪技术及其应用	Welfare pig raising technology and its applications	2016	Swine Industry Science. 8, 40-43	http://www.cqvip.com/qk/90266x/201608/669762841.html
761	Pig	张红亮	动物福利在中国为何迟迟不能落地	Why is animal welfare not able to be established in China?	2016	Pigs Today. 9, 52-54	http://www.cqvip.com/qk/88370x/201609/670006051.html
762	Pig	蒋泽华	一起猪打架致死案例引起的思考	A case of death caused by a pig fight	2017	Yunnan Animal Husbandry and Veterinary Medicine . 6	http://www.cnki.com.cn/Article/CJFDTotal-YNXM201706004.htm
763	Pig	武佩	基于声信号的畜禽行为信息监测研究进展	Advances in research on livestock and animal behavior monitoring using acoustic signals	2017	Heilongjiang Animal Science and Veterinary Medicine. 6, 63-68	http://www.cqvip.com/qk/96216x/201706/672246257.html
764	Pig	汪开英	畜禽行为及生理信息的无损监测技术研究进展	Advances in research on non-destructive monitoring techniques for livestock and poultry behavior and physiology	2017	Transactions of the Chinese Society of Agricultural Engineering. 20, 197-209	http://www.cqvip.com/QK/90712X/201720/673847454.html
765	Pig	唐彩琰	动物福利和营养介绍	An introduction to animal welfare and nutrition	2017	Pigs and Poultry. 8, 86-89	http://www.cqvip.com/qk/93119x/201708/673095738.html
766	Pig	季斌	养猪场户动物福利的认知、行为与意愿分析——基于山东省533家养猪场户的问卷调查	Analysis of cognition, behaviour and willingness of pig breeding for pig farm households - Based on a questionnaire survey of 533 pig farm households in Shandong Province	2017	Shandong Agricultural Science. 11	http://www.cnki.com.cn/Article/CJFDTotal-AGRI201711033.htm
767	Pig	王晓林	我国动物福利面临的问题及应对策略	Animal welfare issues facing our country and countermeasures	2017	China Swine Industry. 7, 56-58	http://www.cqvip.com/qk/87923x/201707/672827780.html
768	Pig	彭维刚	三周批生产后备母猪同期发情应用报告	Application report of sow estrus in three weeks of production	2017	Pigs Today. 2, 38-40	http://www.cqvip.com/qk/88370x/201702/671589558.html
769	Pig	刘作华	浅析猪舍饲环境丰富度现状及发展方向	Brief analysis of the current situation and development of swine feed environmental enrichment	2017	Chinese Journal of Animal Science. 8, 109-113	http://www.cqvip.com/qk/91132x/201708/672880678.html
770	Pig	Huochun Yao	Characterization and virulence clustering analysis of extraintestinal pathogenic Escherichia coli isolated from swine in China	Characterization and virulence clustering analysis of extraintestinal pathogenic Escherichia coli isolated from swine in China	2017	BMC Veterinary Research 13, 94	https://doi.org/10.1186/s12917-017-0975-x
771	Pig	唐晓娟	猪传染性关节炎的临床症状、剖检变化及其防治	Clinical symptoms, necropsy changes and prevention of porcine infectious arthritis	2017	Technical Advisor for Animal Husbandry. 3, 108-108	http://www.cqvip.com/qk/93352b/201703/671487859.html
772	Pig	韩浩月	界定仔猪的最小初生重	Defining a minimum birth weight of the piglets	2017	Foreign Animal Husbandry (Pig and Poultry). 4	http://www.cnki.com.cn/Article/CJFDTotal-GWXM201704013.htm
773	Pig	陈桂鹏	基于物联网技术的生猪存亡远程监测系统设计与验证	Design and verification of remote monitoring system for live pigs based on Internet of Things technology	2017	Scientia Agricultura Sinica. 5, 942-950	http://www.cqvip.com/qk/90161x/201705/90788975504849554853484955.html
774	Pig	张振华	基于音频分析技术的猪异常检测	Detection of anomalies in pigs based on audio analysis technology	2017	Taiyuan University of Technology 2017 Collection	http://cdmd.cnki.com.cn/Article/CDMD-10112-1017832609.htm
775	Pig	王玉霞	猪传染性关节炎的诊断及防治	Diagnosis and prevention of porcine infectious arthritis	2017	Chinese Journal of Animal Husbandry and Veterinary Medicine. 4,91-91	http://www.cqvip.com/qk/95987b/201704/671743221.html
776	Pig	张西奎	从Kristen博士在中国猪场服务看中丹养殖理念之差异	Differences in pig farming concepts between Denmark and China. Analysis from Dr Kristen.	2017	Pigs Today. 6, 76-77	http://www.cqvip.com/qk/88370a/201706/673817864.html
777	Pig	潘强	生态猪养殖技术研究	Ecological pig breeding technology research	2017	Sichuan Agricultural Science and Technology. 7, 54-44	http://www.cqvip.com/qk/93808x/201707/83788975504849554855485056.html
778	Pig	邓红	低蛋白日粮对生长猪养分消化和氮排放的影响	Effect of low protein diets on nutrient digestion and nitrogen emissions in growing pigs	2017	Livestock and Poultry Industry. 10, 15-16	http://www.cqvip.com/qk/97687a/201710/673421739.html
779	Pig	肖淑华	营养调控对猪排泄物中氨气产生量的影响	Effect of rutrition regulation on ammonia production in pig excrement	2017	China Swine Industry. 8, 50-53	http://www.cqvip.com/qk/87923x/201708/7000294012.html
780	Pig	Bao, J	Effects of confinement duration and parity on behavioural responses and the degree of psychological fear in pregnant sows	Effects of confinement duration and parity on behavioural responses and the degree of psychological fear in pregnant sows	2017	Applied Animal Behaviour Science. 193, 21-28	https://doi.org/10.1016/j.applanim.2017.03.016
781	Pig	Bao, J	Effects of confinement duration and parity on stereotypic behavioral and physiological responses of pregnant sows	Effects of confinement duration and parity on stereotypic behavioral and physiological responses of pregnant sows	2017	Physiology & Behavior. 179, 369-376	https://doi.org/10.1016/j.physbeh.2017.07.015
782	Pig	Li, YL	Empirical analysis of pig welfare levels and their impact on pig breeding efficiency-Based on 773 pig farmers' survey data	Empirical analysis of pig welfare levels and their impact on pig breeding efficiency-Based on 773 pig farmers' survey data	2017	PLOS ONE 12(12): e0190108	https://doi.org/10.1371/journal.pone.0190108
783	Pig	孟繁荣	提高动物福利在养猪业中的应用实例	Examples of applications improving animal welfare in the pig industry	2017	Swine Industry Outlook. 2, 36-38	http://www.cqvip.com/qk/98432a/201702/78678983504849554850484950.html
784	Pig	林松	提高母猪年生产力的精细管理技术	Fine management techniques to improve the productivity of sows	2017	Animal Husbandry and Feed Science. 7, 102-107	http://www.cqvip.com/qk/97126a/201707/672924675.html
785	Pig	Qiuju Xie	Fuzzy comprehensive evaluation of multiple environmental factors for swine building assessment and control.	Fuzzy comprehensive evaluation of multiple environmental factors for swine building assessment and control.	2017	Journal of Hazardous Materials. 340, 463-471	https://doi.org/10.1016/j.jhazmat.2017.07.024
786	Pig	Haifeng Ji	Gene expression profile changes in the jejunum of weaned piglets after oral administration of Lactobacillus or an antibiotic	Gene expression profile changes in the jejunum of weaned piglets after oral administration of Lactobacillus or an antibiotic	2017	Scientific Reports. 7, 15816	https://doi.org/10.1038/s41598-017-16158-y
787	Pig	段永杰	赋猪以爱—如何不破坏现有生产规律改善养猪生产的动物福利	Give pigs love - how to improve animal welfare in pig production without undermining existing production rules	2017	China Swine Industry. 6, 75-77	http://www.cqvip.com/qk/87923a/201706/7000282895.html
788	Pig	翁嘉华	生长在超现代化有机农场的幸福的猪	Happy pigs growing on an ultra modern farm	2017	Swine Industry Science. 1, 29-30	http://www.cqvip.com/qk/90266x/201701/671098855.html
789	Pig	颜培实	猪的健康与福利	Health and welfare of pigs	2017	Feed and Livestock. 3	http://www.cnki.com.cn/Article/CJFDTotal-SNCM201703001.htm
790	Pig	张利	山区农户健康养猪管理要素	Healthy management of pig farming in mountainous areas	2017	Animals Breeding and Feed. 7, 89-90	http://www.cqvip.com/qk/84092x/201707/672470533.html
791	Pig	温会文	如何均衡批次生产	How to balance batch production	2017	Pigs Today. 2, 42-45	http://www.cqvip.com/qk/88370x/201702/671589559.html
792	Pig	韩浩月	限饲引起的饥饿	Hunger caused by feed restriction	2017	Pigs and Poultry. 9, 81-85	http://www.cqvip.com/qk/93119x/201709/673254939.html
793	Pig	Yang, XJ	Identification of potential serum biomarkers in pigs at early stage after Lipopolysaccharide injection	Identification of potential serum biomarkers in pigs at early stage after Lipopolysaccharide injection	2017	Research in Veterinary Science. 111, 140-146	https://doi.org/10.1016/j.rvsc.2017.02.016
794	Pig	Zhu, WX	Image motion feature extraction for recognition of aggressive behaviors among group-housed pigs	Image motion feature extraction for recognition of aggressive behaviors among group-housed pigs	2017	Computers and Electronics in Agriculture. 142, 380-387	https://doi.org/10.1016/j.compag.2017.09.013
795	Pig	许光勇	动物福利对养猪生产的影响	Impact of animal welfare on pig production	2017	Swine Production. 1, 71-73	http://www.cqvip.com/qk/93387x/201701/671314301.html
796	Pig	崔超	里岔黑猪福利饲养管理技术要点	Licha black pig welfare and feeding management	2017	China Swine Industry. 5, 78-82	http://www.cqvip.com/qk/87923x/201705/672174492.html
797	Pig	Zhao, X	Limited awareness of animal influenza prevention and control among Dai Lue smallholder farmers in Southwest China	Limited awareness of animal influenza prevention and control among Dai Lue smallholder farmers in Southwest China	2017	Tropical Animal Health and Production. 49, 1369-1375	https://doi.org/10.1007/s11250-017-1335-3
798	Pig		枫华牧业：智能化管控提升生猪养殖水平	Maple animal husbandry: intelligent control to enhance the level of pig farming	2017		Not available
799	Pig	杨静	生猪福利的改善措施	Measures to improve the welfare of pigs	2017	China Animal Husbandry Bulletin. 7, 80-81	http://www.cqvip.com/qk/91064x/201707/671876966.html
800	Pig	丁建	基于CC2541的生猪光电式心率测量方法研究	Measuring the photoelectric heart rate of pigs based on CC2541	2017	Journal of Southern Agriculture. 48(7), 1297-1303	http://eds.a.ebscohost.com/abstract?site=eds&scope=site&jrnl=20951191&AN=124599339&h=gCSB2Lc%2bTaibRRyiyx6SQ7L3j9XHU1tnWRj5quU6bgyV1iPUTbBiytMhhd73f0GiWfchiUUSpUhI3wyaRjAVXA%3d%3d&crl=c&resultLocal=ErrCrlNoResults&resultNs=Ehost&crlhashurl=login.aspx%3fdirect%3dtrue%26profile%3dehost%26scope%3dsite%26authtype%3dcrawler%26jrnl%3d20951191%26AN%3d124599339
801	Pig	李敏	猪舍空气质量的控制措施	Pig house air quality control measures	2017	Zhejiang Animal Husbandry and Veterinary Medicine. 1, 42-42	http://www.airitilibrary.com/Publication/alDetailedMesh?docid=zjxmsy201701024
802	Pig	郁厚安	猪运动信息获取及分析	Pig motion acquisition and analysis	2017	Huazhong Agricultural University 2017 collection	http://cdmd.cnki.com.cn/Article/CDMD-10504-1017194933.htm
803	Pig	赵佳宁	仔猪音乐辨识能力及音乐刺激对仔猪的影响	Piglets music recognition and music to stimulate the ability of piglets	2017	Northeast Agricultural University.	http://www.airitilibrary.com/Publication/alDetailedMesh?docid=Y3231144
804	Pig	章红兵	猪的心理福利	Psychological well-being of pigs	2017	Chinese Swine Industry. 5, 25-28	http://www.cqvip.com/qk/87923a/201705/672174475.html
805	Pig	Zhu, WX	Recognition and drinking behaviour analysis of individual pigs based on machine vision	Recognition and drinking behaviour analysis of individual pigs based on machine vision	2017	Livestock Science. 205, 129-136	https://doi.org/10.1016/j.livsci.2017.09.003
806	Pig	Wang, Yanfang	Reconstitution of UCP1 using CRISPR/Cas9 in the white adipose tissue of pigs decreases fat deposition and improves thermogenic capacity	Reconstitution of UCP1 using CRISPR/Cas9 in the white adipose tissue of pigs decreases fat deposition and improves thermogenic capacity	2017	Proceedings of the National Academy of Sciences of the Unitec States of America. 114(45), E9474-E9482	https://doi.org/10.1073/pnas.1707853114
807	Pig	陈艳蕾	生态猪养殖技术的研究及运用	Research and application of ecological pig farming technology	2017	Animal Husbandry and Veterinary Science. 1, 32-32	http://www.cqvip.com/qk/91462x/201701/671699248.html
808	Pig	李华磊	猪背膘测定技术研究概述	Research overview of pig backfat measurement technology	2017	China Swine Industry. 11, 49-51	http://www.cqvip.com/qk/87923a/201711/7000397772.html
809	Pig	王春光	猪舍环境监控系统的研究现状及其发展趋势	Research status and development trend in pig house environmental monitoring systems	2017	Heilongjiang Animal Science and Veterinary Medicine. 5, 67-70	http://www.cqvip.com/qk/96216x/201705/672091027.html
810	Pig	阮坤祥	科学减免,我们更懂猪的需要	Scientific relief, we need to understand the needs of pigs better	2017	China Animal Health. 4, 61-63	http://www.cqvip.com/qk/81524x/201704/671787642.html
811	Pig	丁海滨	生物发酵床养猪技术应用及饲养管理技术研究	Study on feeding management technology and application of biological fermentation bedes in pig breeding	2017	New Rural (Heilongjiang). 33, 88-88	http://www.cqvip.com/qk/89583x/201733/674368597.html
812	Pig	邹轶	止痢草油在缓解运输应激诱导的肠道氧化损伤中的作用及机制研究	Study on the role and mechanism of valerian oil in alleviating intestinal oxidative damage induced by transport stress	2017	Huazhong Agricultural University 2016 collection	http://www.airitilibrary.com/Publication/alDetailedMesh?docid=Y3217482
813	Pig	朱丽萍	葵花籽粕可促进仔猪茁壮生长	Sunflower seed meal can promote the growth of piglets	2017	Foreign Animal Husbandry (Pig and Poultry). 4	http://www.cnki.com.cn/Article/CJFDTotal-GWXM201704015.htm
814	Pig	王军辉	自然养猪法的技术要点	Technical points of the natural pig raising method	2017	New Rural (Heilongjiang). 27, 111-111	http://www.cqvip.com/qk/89583x/201727/673652652.html
815	Pig	李保明	猪床单元宽度及群体位次对妊娠母猪行为的影响	The effect of pig bed unit width and group position on the behavior of pregnant sows	2017	Transactions of the Chinese Society of Agricultural Engineering. 33(22), 248-254	http://eds.b.ebscohost.com/abstract?site=eds&scope=site&jrnl=10026819&AN=127024015&h=Bj8wXWnNhqsDXrGBjkYOdFcJLvDmUgyOpEAF09BkFsZQxrTrTywCot01G7w9hQFCjSX4G90m3mzldwYo7K4SPw%3d%3d&crl=c&resultLocal=ErrCrlNoResults&resultNs=Ehost&crlhashurl=login.aspx%3fdirect%3dtrue%26profile%3dehost%26scope%3dsite%26authtype%3dcrawler%26jrnl%3d10026819%26AN%3d127024015
816	Pig	张振玲	音乐对猪福利的影响	The impact of music on pig welfare	2017	Swine Industry Science. 11, 124-125	http://www.cqvip.com/qk/90266a/201711/673773979.html
817	Pig	Jun Bao	The relationship of PLR to stereotypic behaviors and neurotransmitters in sows	The relationship of PLR to stereotypic behaviors and neurotransmitters in sows	2017	Journal of Veterinary Behavior. 21, 1-6	https://doi.org/10.1016/j.jveb.2017.06.002
818	Pig	唐彩琰	利用采食行为评估动物福利	The use of feeding behavior to assess animal welfare	2017	Foreign Animal Husbandry (Pig and Poultry). 11	http://www.cnki.com.cn/Article/CJFDTotal-GWXM201711032.htm
819	Pig	张江	对市场导向的生猪福利重要性认识与责任	Understanding the responsibility for market-oriented livestock welfare (Review)	2017	Pigs and Poultry. 11, 96-97	http://www.cqvip.com/qk/93119x/201711/673804717.html
820	Pig	王晶晶	猪舍通风——为猪提供最佳的生活环境（续）	Ventilation in pig houses: Providing the best living environment for pigs	2017	Foreign Animal Husbandry. 1, 60-62	http://www.airitilibrary.com/Publication/alDetailedMesh?docid=gwxmx-zyq201701015
821	Pig	李俊材	三门峡雏鹰黑猪福利养殖技术	Welfare and breeding technology of the Sanmenxia black pig	2017	Pigs and Poultry. 8, 85-96	http://www.cqvip.com/qk/93119x/201708/673095741.html
822	Pig	伍佰鑫	基于动物福利的中国猪业发展史	A history of the Chinese pig industry based on animal welfare	2018	China Pig Industry. 13(1), 31-39	http://zhuye.aiijournal.com/CN/abstract/abstract15403.shtml
823	Pig	王安如	猪福利改善研究进展	Advances in swine welfare improvement	2018	Acta Ecologiae Animalis Domestici. 39(1), 8-13	http://www.cqvip.com/qk/97767x/201801/674278682.html
824	Pig	Mingxia Shen	Asphyxia occurrence detection in sows during the farrowing phase by inter-birth interval evaluation	Asphyxia occurrence detection in sows during the farrowing phase by inter-birth interval evaluation	2018	Computers and Electronics in Agriculture. 152, 221-232	https://doi.org/10.1016/j.compag.2018.07.007
825	Pig	肖德琴	猪只饮水行为机器视觉自动识别	Automatic pig drinking behavior recognition with machine vision	2018	Journal of Agricultural Machinery. 6, 232-238	http://www.airitilibrary.com/Publication/alDetailedMesh?docid=nyjxxb201806027
826	Pig	Xue, YJ	Automatic recognition of lactating sow postures from depth images by deep learning detector	Automatic recognition of lactating sow postures from depth images by deep learning detector	2018	Computers and Electronics in Agriculture. 147, 51-63	https://doi.org/10.1016/j.compag.2018.01.023
827	Pig	朱卓鹏	规模猪场饮用水的细菌检测及沙门氏菌杀灭试验	Bacterial detection of salmonella in drinking water on large-scale pig farms	2018	Pigs Today. 2, 96-97	http://www.cqvip.com/qk/88370a/201802/674811375.html
828	Pig	Liu, HG	Behavior and physiology of two different sow breeds in a farrowing environment during late 35-day lactation	Behavior and physiology of two different sow breeds in a farrowing environment during late 35-day lactation	2018	PLOS One. 13(5), e0197152	https://doi.org/10.1371/journal.pone.0197152
829	Pig	崔玮倩	产前絮窝行为对母猪分娩和哺乳的益处(综述)	Benefits of prenatal nesting behavior for sow farrowing and lactation (review)	2018	Pigs and Poultry. 8, 10-13	http://www.cqvip.com/QK/93119X/201808/675958469.html
830	Pig	张新玲	调整生猪宰前停食静养时间的探讨	Discussion on adjusting resting time of pigs before slaughter	2018	China Journal Of Animal Quarantine. 6, 44-47	http://www.cqvip.com/qk/91225a/201806/675299038.html
831	Pig	张洪丽	断奶仔猪是否需要抗生素以保持健康和福利？	Do weaned piglets need antibiotics to maintain health and well-being?	2018	China Feed Additive. 5, 38-44	http://www.cqvip.com/qk/89585x/201805/675237214.html
832	Pig	陈荣	东海老淮猪福利猪场建设	Donghai Laohuai Pig Welfare Farm Construction	2018	Veterinary Orientation. 4, 223-223	http://www.cqvip.com/qk/85563b/201804/7000510941.html
833	Pig	陈万林	生态猪养殖生产管理与疫病防控	Ecological pig farming production management, and disease prevention and control	2018	Contemporary Animal Husbandry. 3	http://www.cnki.com.cn/Article/CJFDTotal-DDXM201803003.htm
834	Pig	张振玲	饲用桑叶或其制品对仔猪和育肥猪生产的影响	Effect of feeding mulberry leaves or their products on the production of piglets and finishing pigs	2018	Swine Industry Science. 1, 86-88	http://www.cqvip.com/qk/90266b/201801/674373946.html
835	Pig	Sheng QK	Effect of incorporating fungal-media residue in bedding on domestic-pig growth performance and welfare in winter	Effect of incorporating fungal-media residue in bedding on domestic-pig growth performance and welfare in winter	2018	Animal Production Science. 58, 1133-1140.	https://doi.org/10.1071/AN16058
836	Pig	欧秀琼	福利化养殖对猪肉品质的影响	Effect of welfare farming on pork quality	2018	Animal Breeding and Feed. 1, 25-27	http://www.cqvip.com/qk/84092x/201801/7000402503.html
837	Pig	李凤华	猪场的环境卫生和生物安全	Environmental and biosafety on farms	2018	Chinese Journal of Animal Husbandry and Veterinary Medicine. 4, 101-101	http://www.cqvip.com/qk/95987b/201804/7000651833.html
838	Pig	王晶晶	光照及其对猪福利和生产的影响	Illumination and its impact on pig welfare and production	2018	Pigs and Poultry. 8, 8-9	http://www.cqvip.com/QK/93119X/201808/675958468.html
839	Pig	解天	现代化猪舍通风系统简介	Introduction to the modern pig house ventilation system	2018	Southern Agricultural Machinery. 4, 7-7	http://www.cqvip.com/qk/91940b/201804/674745198.html
840	Pig	Weiyun Zhu	Marked response in microbial community and metabolism in the ileum and cecum of suckling piglets after early antibiotics exposure	Marked response in microbial community and metabolism in the ileum and cecum of suckling piglets after early antibiotics exposure	2018	Frontiers in Microbiology. 9, 1166	https://doi.org/10.3389/fmicb.2018.01166
841	Pig	陈永霞	论中小型猪场规划和猪舍合理布局	On the planning of small and medium-sized pig farms and the rational layout of pig houses	2018	Todays Animal Husbandry and Veterinary Medicine. 2, 58-58	http://www.cqvip.com/qk/97572a/201802/674551690.html
842	Pig	Law, Jessica	控制猪疼痛的实用方法	Pain management in pigs: Practical approaches	2018	Swine Industry Outlook. 3, 48-49	http://open.oriprobe.com/order.htm?id=56329603&ftext=base
843	Pig	Jun Bao	Physiology, immunity, stereotyped behavior, and production performance of the lactating sows in the enriched environment	Physiology, immunity, stereotyped behavior, and production performance of the lactating sows in the enriched environment	2018	The International Journal of Applied Research in Veterinary Medicine. 16(1), 45-52	http://www.jarvm.com/articles/Vol16Iss1/Vol16%20Iss1%20Liu.pdf
844	Pig	乔永	猪的疼痛管理实用方法	Practical methods of pain management in pigs	2018	Henan Journal of Animal Husbandry and Veterinary Medicine. 2, 34-34	http://www.cqvip.com/QK/88782X/201802/674631951.html
845	Pig	安桂香	猪肺疫病初中药治疗及针灸疗法	Preliminary treatment of pig lung disease and acupuncture therapy	2018	China Animal and Poultry Seed Industry. 2	http://www.cnki.com.cn/Article/CJFDTotal-XMZY201802113.htm
846	Pig	周国燕	猪疝气的防治	Prevention and treatment of swine hernias	2018	Shandong Journal of Animal Husbandry and Veterinary Science. 1, 39-40	http://www.cqvip.com/qk/97578x/201801/674382301.html
847	Pig	赵景华	基于PLC的妊娠母猪饲喂控制系统研究	Study on a feeding control system for pregnant sows based on PLC	2018	China Agricultural Chemical News. 3, 51-54	http://www.cqvip.com/qk/95856x/201803/674989583.html
848	Pig	崔超	提高里岔黑猪母猪泌乳量的技术要点	Technical points for improving the milk production of black pig sows	2018	Swine Industry Science. 2, 132-132	http://www.cqvip.com/qk/90266b/201802/674531047.html
849	Pig	Zhou, B	Teeth clipping, tail docking and toy enrichment affect physiological indicators, behaviour and lesions of weaned pigs after re-location and mixing	Teeth clipping, tail docking and toy enrichment affect physiological indicators, behaviour and lesions of weaned pigs after re-location and mixing	2018	Livestock Science. 212, 137-142	https://doi.org/10.1016/j.livsci.2018.04.005
850	Pig	李旭骁	员工态度和养殖密度对生长育肥猪福利和生长成绩的影响	The effect of employee attitude and breeding density on the welfare and growth performance of growing and finishing pigs	2018	Livestock and Poultry Industry. 6	http://www.cnki.com.cn/Article/CJFDTotal-XQYI201806005.htm
851	Pig	张振玲	玩具对猪福利的影响	The effect of toys on swine welfare	2018	Acta Ecologiae Animalis Domastici. 39(5), 76-79	http://jcst.magtech.com.cn/CN/article/downloadArticleFile.do?attachType=PDF&id=1644
852	Pig	侯永清	蛋白质水解物在动物营养中的作用	The role of protein hydrolysate in animal nutrition	2018	China Feed. 3, 82-90	http://www.cqvip.com/qk/97022x/201803/674540134.html
853	Pig	李俊杰	母猪定时输精技术及存在的若干问题	Timing of sow insemination technology and related problems	2018	Swine Industry Science. 6, 46-48	http://www.cqvip.com/QK/90266B/201806/676031597.html
854	Pig	冷福	生猪的福利化管理措施	Welfare management measures for pigs	2018	Animal Health. 12, 242-242	http://www.cqvip.com/QK/85563B/201812/675835046.html
